# Supplementary material for: Use of mixed-type data clustering algorithm for characterizing temporal and spatial distribution of biosecurity border detections of terrestrial non-indigenous species
Source: PLoS One. 2022 Aug 9;17(8):e0272413. doi: 10.1371/journal.pone.0272413 (PMC9362945; doi:10.1371/journal.pone.0272413)
Supplement: S1 Dataset — (CSV) [file pone.0272413.s003.csv]

Observation	Event.ID	Amount	Detection.Type	Class	Order	PathwayID	Physical	Month	Year	Sequence	Season	Phase	Date.Detection
1	1120448	5	Seed	Equisetopsida	Poales	PME	Other	December	2009	1	4	Early	6/12/2009
2	1120449	1	Seed	Equisetopsida	Poales	CoG	Other	December	2009	1	4	Early	6/12/2009
3	1120450	1	Invertebrate	Insecta	Lepidoptera	FP	Other	December	2009	1	4	Early	7/12/2009
4	1120454	1	Invertebrate	Insecta	Coleoptera	FP	Other	December	2009	1	4	Early	14/12/2009
5	1120457	1	Invertebrate	Insecta	Psocoptera	CoG	Other	December	2009	1	4	Early	18/12/2009
6	1120462	2	Invertebrate	Invertebrate	Invertebrate	DVT	WAPET	January	2010	2	1	Early	3/1/2010
7	1120467	1	Invertebrate	Insecta	Coleoptera	DVT	WAPET	January	2010	2	1	Early	17/01/2010
8	1120468	1	Invertebrate	Insecta	Orthoptera	FR	WAPET	January	2010	2	1	Early	17/01/2010
9	1120469	2	Invertebrate	Insecta	Hymenoptera	PME	Other	January	2010	2	1	Early	17/01/2010
10	1120471	4	Invertebrate	Insecta	Hymenoptera	DVT	WAPET	January	2010	2	1	Early	18/01/2010
11	1120474	1	Invertebrate	Insecta	Orthoptera	CoG	WAPET	January	2010	2	1	Early	24/01/2010
12	1120475	1	Invertebrate	Invertebrate	Invertebrate	CoG	WAPET	January	2010	2	1	Early	26/01/2010
13	1120476	1	Invertebrate	Insecta	Insecta	FP	Production Village	January	2010	2	1	Early	27/01/2010
14	1120477	1	Invertebrate	Gastropoda	Stylommatophora	CoG	WAPET	February	2010	3	1	Early	1/2/2010
15	1120479	2	Invertebrate	Insecta	Lepidoptera	FP	Construction Village	February	2010	3	1	Early	9/2/2010
16	1120483	1	Invertebrate	Insecta	Coleoptera	DVT	Production Village	February	2010	3	1	Early	12/2/2010
17	1750806	2	Invertebrate	Insecta	Hymenoptera	DVT	Other	February	2010	3	1	Early	12/2/2010
18	1120486	1	Invertebrate	Arachnida	Araneae	CoG	WAPET	February	2010	3	1	Early	22/02/2010
19	1120488	1	Invertebrate	Insecta	Lepidoptera	CoG	WAPET	February	2010	3	1	Early	22/02/2010
20	1543783	3	Seed	Equisetopsida	Asterales	SA	BWI Airport	February	2010	3	1	Early	24/02/2010
21	1120491	1	Invertebrate	Insecta	Blattodea	FP	Construction Village	March	2010	4	1	Early	7/3/2010
22	1120492	6	Invertebrate	Insecta	Psocoptera	FP	Construction Village	March	2010	4	1	Early	7/3/2010
23	1120493	1	Invertebrate	Insecta	Hymenoptera	FP	WAPET	March	2010	4	1	Early	9/3/2010
24	1120494	1	Seed	Equisetopsida	Seed	CoG	WAPET	March	2010	4	1	Early	12/3/2010
25	1120496	1	Seed	Equisetopsida	Asterales	CoG	WAPET	March	2010	4	1	Early	14/03/2010
26	1120497	1	Seed	Equisetopsida	Seed	CoG	WAPET	March	2010	4	1	Early	14/03/2010
27	1120498	1	Seed	Equisetopsida	Poales	PME	WAPET	March	2010	4	1	Early	20/03/2010
28	1695817	1	Seed	Equisetopsida	Poales	PME	Other	March	2010	4	1	Early	20/03/2010
29	1695832	5	Seed	Equisetopsida	Asterales	PME	Other	March	2010	4	1	Early	20/03/2010
30	1695854	1	Invertebrate	Arachnida	Araneae	PME	Other	March	2010	4	1	Early	20/03/2010
31	1695861	1	Invertebrate	Insecta	Hemiptera	PME	Other	March	2010	4	1	Early	20/03/2010
32	1695873	1	Invertebrate	Insecta	Hymenoptera	PME	Other	March	2010	4	1	Early	20/03/2010
33	1695882	1	Invertebrate	Gastropoda	Stylommatophora	PME	Other	March	2010	4	1	Early	20/03/2010
34	1120499	1	Invertebrate	Unclassified	Unclassified	DVT	WAPET	March	2010	4	1	Early	22/03/2010
35	1120501	1	Seed	Equisetopsida	Myrtales	PME	WAPET	March	2010	4	1	Early	26/03/2010
36	1120502	1	Invertebrate	Unclassified	Unclassified	DVT	WAPET	March	2010	4	1	Early	29/03/2010
37	1120503	1	Seed	Equisetopsida	Asterales	CoG	WAPET	March	2010	4	1	Early	29/03/2010
38	1120504	1	Invertebrate	Insecta	Lepidoptera	FP	Production Village	March	2010	4	1	Early	29/03/2010
39	1697115	1	Seed	Equisetopsida	Myrtales	DVT	Other	April	2010	5	2	Early	12/4/2010
40	1697117	1	Seed	Equisetopsida	Asterales	DVT	Other	April	2010	5	2	Early	12/4/2010
41	1120513	1	Seed	Equisetopsida	Seed	CoG	WAPET	April	2010	5	2	Early	13/04/2010
42	1120514	3	Plant material	Equisetopsida	Pmaterial	PME	WAPET	April	2010	5	2	Early	13/04/2010
43	1120515	1	Invertebrate	Insecta	Coleoptera	DVT	WAPET	April	2010	5	2	Early	13/04/2010
44	1120516	1	Invertebrate	Arachnida	Araneae	PME	WAPET	April	2010	5	2	Early	14/04/2010
45	1120518	6	Plant material	Equisetopsida	Poales	CoG	WAPET	April	2010	5	2	Early	15/04/2010
46	1120536	1	Invertebrate	Insecta	Coleoptera	FP	WAPET	April	2010	5	2	Early	15/04/2010
47	1120521	1	Seed	Equisetopsida	Poales	PME	WAPET	April	2010	5	2	Early	19/04/2010
48	1120522	1	Plant material	Equisetopsida	Pmaterial	DVT	WAPET	April	2010	5	2	Early	19/04/2010
49	1120507	1	Seed	Equisetopsida	Poales	MOD	WAPET	April	2010	5	2	Early	20/04/2010
50	1120523	2	Seed	Equisetopsida	Asterales	CoG	WAPET	April	2010	5	2	Early	20/04/2010
51	1120524	1	Invertebrate	Insecta	Diptera	FP	Construction Village	April	2010	5	2	Early	20/04/2010
52	1120525	1	Seed	Equisetopsida	Poales	CoG	Other	April	2010	5	2	Early	22/04/2010
53	1120526	1	Invertebrate	Arachnida	Araneae	PME	WAPET	April	2010	5	2	Early	23/04/2010
54	1120537	1	Invertebrate	Insecta	Lepidoptera	FR	WAPET	April	2010	5	2	Early	23/04/2010
55	1120538	1	Invertebrate	Insecta	Hymenoptera	DVT	WAPET	April	2010	5	2	Early	23/04/2010
56	1120527	1	Invertebrate	Insecta	Lepidoptera	CoG	Construction Village	April	2010	5	2	Early	24/04/2010
57	1120528	1	Invertebrate	Insecta	Hymenoptera	CoG	Construction Village	April	2010	5	2	Early	24/04/2010
58	1120529	1	Invertebrate	Insecta	Hymenoptera	DVT	WAPET	April	2010	5	2	Early	24/04/2010
59	1120530	1	Invertebrate	Insecta	Hemiptera	FR	WAPET	April	2010	5	2	Early	25/04/2010
60	1120531	1	Invertebrate	Insecta	Hymenoptera	DVT	WAPET	April	2010	5	2	Early	26/04/2010
61	1120532	1	Invertebrate	Insecta	Hymenoptera	DVT	WAPET	April	2010	5	2	Early	27/04/2010
62	1697121	1	Invertebrate	Insecta	Hymenoptera	DVT	Other	April	2010	5	2	Early	27/04/2010
63	1697124	1	Invertebrate	Insecta	Hymenoptera	DVT	Other	April	2010	5	2	Early	27/04/2010
64	1120533	1	Invertebrate	Malacostraca	Isopoda	DVT	WAPET	April	2010	5	2	Early	28/04/2010
65	1120534	1	Invertebrate	Insecta	Hemiptera	DVT	WAPET	April	2010	5	2	Early	28/04/2010
66	1120535	100	Invertebrate	Insecta	Lepidoptera	DVT	WAPET	April	2010	5	2	Early	30/04/2010
67	1697125	1	Invertebrate	Insecta	Lepidoptera	DVT	Other	April	2010	5	2	Early	30/04/2010
68	1697132	5	Invertebrate	Insecta	Lepidoptera	DVT	Other	April	2010	5	2	Early	30/04/2010
69	1120539	1	Seed	Equisetopsida	Seed	CoG	WAPET	May	2010	6	2	Early	1/5/2010
70	1120540	1	Seed	Equisetopsida	Seed	CoG	WAPET	May	2010	6	2	Early	1/5/2010
71	1120546	1	Seed	Equisetopsida	Poales	CoG	WAPET	May	2010	6	2	Early	1/5/2010
72	1120547	1	Seed	Equisetopsida	Seed	CoG	WAPET	May	2010	6	2	Early	1/5/2010
73	1120541	2	Invertebrate	Insecta	Lepidoptera	DVT	WAPET	May	2010	6	2	Early	2/5/2010
74	1120542	1	Seed	Equisetopsida	Seed	CoG	WAPET	May	2010	6	2	Early	2/5/2010
75	1120543	4	Seed	Equisetopsida	Seed	CoG	WAPET	May	2010	6	2	Early	2/5/2010
76	1120544	3	Seed	Equisetopsida	Seed	CoG	WAPET	May	2010	6	2	Early	2/5/2010
77	1120548	2	Invertebrate	Insecta	Lepidoptera	CoG	WAPET	May	2010	6	2	Early	2/5/2010
78	1120549	1	Seed	Equisetopsida	Asterales	CoG	WAPET	May	2010	6	2	Early	2/5/2010
79	1120550	1	Seed	Equisetopsida	Poales	CoG	WAPET	May	2010	6	2	Early	2/5/2010
80	1120551	3	Seed	Equisetopsida	Poales	CoG	WAPET	May	2010	6	2	Early	2/5/2010
81	1120552	1	Seed	Equisetopsida	Poales	DVT	WAPET	May	2010	6	2	Early	3/5/2010
82	1120553	1	Seed	Equisetopsida	Poales	FR	WAPET	May	2010	6	2	Early	3/5/2010
83	1120554	1	Seed	Equisetopsida	Seed	FR	WAPET	May	2010	6	2	Early	3/5/2010
84	1120555	1	Seed	Equisetopsida	Seed	FR	WAPET	May	2010	6	2	Early	3/5/2010
85	1120556	1	Seed	Equisetopsida	Seed	FR	WAPET	May	2010	6	2	Early	3/5/2010
86	1120557	2	Seed	Equisetopsida	Poales	PME	WAPET	May	2010	6	2	Early	3/5/2010
87	1120558	2	Seed	Equisetopsida	Poales	PME	Other	May	2010	6	2	Early	3/5/2010
88	1120562	1	Seed	Equisetopsida	Poales	DVT	WAPET	May	2010	6	2	Early	3/5/2010
89	1120563	1	Invertebrate	Arachnida	Araneae	CoG	WAPET	May	2010	6	2	Early	3/5/2010
90	1697136	1	Seed	Equisetopsida	Asterales	FR	Other	May	2010	6	2	Early	3/5/2010
91	1697137	1	Invertebrate	Arachnida	Araneae	FR	Other	May	2010	6	2	Early	3/5/2010
92	1697148	11	Invertebrate	Insecta	Lepidoptera	FR	Other	May	2010	6	2	Early	3/5/2010
93	1697150	1	Invertebrate	Insecta	Coleoptera	DVT	Other	May	2010	6	2	Early	3/5/2010
94	1697152	5	Invertebrate	Insecta	Lepidoptera	DVT	Other	May	2010	6	2	Early	3/5/2010
95	1697153	1	Invertebrate	Insecta	Blattodea	DVT	Other	May	2010	6	2	Early	3/5/2010
96	1697154	1	Invertebrate	Insecta	Hymenoptera	DVT	Other	May	2010	6	2	Early	3/5/2010
97	1697157	9	Invertebrate	Insecta	Lepidoptera	DVT	Other	May	2010	6	2	Early	3/5/2010
98	1697162	1	Invertebrate	Insecta	Diptera	DVT	Other	May	2010	6	2	Early	3/5/2010
99	1697166	1	Plant material	Equisetopsida	Poales	FR	Other	May	2010	6	2	Early	3/5/2010
100	1120561	1	Seed	Equisetopsida	Poales	FR	WAPET	May	2010	6	2	Early	5/5/2010
101	1120565	1	Seed	Equisetopsida	Seed	FR	WAPET	May	2010	6	2	Early	7/5/2010
102	1120564	2	Seed	Equisetopsida	Poales	PME	WAPET	May	2010	6	2	Early	9/5/2010
103	1697279	1	Seed	Equisetopsida	Poales	PME	Other	May	2010	6	2	Early	9/5/2010
104	1120569	1	Seed	Equisetopsida	Poales	CoG	WAPET	May	2010	6	2	Early	14/05/2010
105	1697289	1	Invertebrate	Insecta	Hymenoptera	CoG	Other	May	2010	6	2	Early	14/05/2010
106	1697310	1	Invertebrate	Insecta	Lepidoptera	CoG	Other	May	2010	6	2	Early	14/05/2010
107	1697317	2	Invertebrate	Insecta	Lepidoptera	CoG	Other	May	2010	6	2	Early	14/05/2010
108	1697326	2	Invertebrate	Insecta	Lepidoptera	CoG	Other	May	2010	6	2	Early	14/05/2010
109	1120571	2	Invertebrate	Insecta	Coleoptera	FP	Production Village	May	2010	6	2	Early	20/05/2010
110	1120572	1	Seed	Equisetopsida	Seed	PME	WAPET	May	2010	6	2	Early	20/05/2010
111	1120573	1	Seed	Equisetopsida	Asterales	PME	WAPET	May	2010	6	2	Early	20/05/2010
112	1120574	1	Seed	Equisetopsida	Poales	PME	Other	May	2010	6	2	Early	21/05/2010
113	1120577	1	Invertebrate	Insecta	Hymenoptera	PME	Other	May	2010	6	2	Early	25/05/2010
114	1120578	1	Invertebrate	Insecta	Coleoptera	CoG	Other	May	2010	6	2	Early	25/05/2010
115	1120588	1	Invertebrate	Insecta	Lepidoptera	FP	Construction Village	May	2010	6	2	Early	27/05/2010
116	1120580	1	Plant material	Equisetopsida	Pmaterial	CoG	WAPET	May	2010	6	2	Early	29/05/2010
117	1120581	1	Invertebrate	Insecta	Lepidoptera	DVT	WAPET	May	2010	6	2	Early	29/05/2010
118	1120582	1	Plant material	Equisetopsida	Pmaterial	CoG	WAPET	May	2010	6	2	Early	29/05/2010
119	1120583	1	Invertebrate	Invertebrate	Invertebrate	CoG	WAPET	May	2010	6	2	Early	29/05/2010
120	1120584	1	Seed	Equisetopsida	Poales	PME	WAPET	May	2010	6	2	Early	29/05/2010
121	1120585	1	Seed	Equisetopsida	Asterales	CoG	WAPET	May	2010	6	2	Early	29/05/2010
122	1697341	8	Seed	Equisetopsida	Poales	DVT	Other	May	2010	6	2	Early	29/05/2010
123	1697355	1	Invertebrate	Insecta	Orthoptera	CoG	Other	May	2010	6	2	Early	29/05/2010
124	1697362	2	Seed	Equisetopsida	Pmaterial	CoG	Other	May	2010	6	2	Early	29/05/2010
125	1697367	2	Plant material	Equisetopsida	Poales	CoG	Other	May	2010	6	2	Early	29/05/2010
126	1697383	1	Seed	Equisetopsida	Asterales	CoG	Other	May	2010	6	2	Early	29/05/2010
127	1697391	1	Seed	Equisetopsida	Poales	CoG	Other	May	2010	6	2	Early	29/05/2010
128	1697394	1	Seed	Equisetopsida	Asterales	CoG	Other	May	2010	6	2	Early	29/05/2010
129	1697408	1	Seed	Equisetopsida	Poales	CoG	Other	May	2010	6	2	Early	29/05/2010
130	1120575	1	Seed	Equisetopsida	Poales	CoG	WAPET	May	2010	6	2	Early	30/05/2010
131	1120587	1	Invertebrate	Insecta	Orthoptera	DVT	WAPET	May	2010	6	2	Early	30/05/2010
132	1120590	1	Seed	Equisetopsida	Asterales	PME	WAPET	June	2010	7	2	Early	1/6/2010
133	1697425	1	Seed	Equisetopsida	Poales	PME	Other	June	2010	7	2	Early	2/6/2010
134	1120591	2	Seed	Equisetopsida	Poales	CoG	WAPET	June	2010	7	2	Early	6/6/2010
135	1120592	1	Seed	Equisetopsida	Asterales	CoG	WAPET	June	2010	7	2	Early	6/6/2010
136	1120594	1	Plant material	Equisetopsida	Poales	CoG	WAPET	June	2010	7	2	Early	7/6/2010
137	1120595	1	Plant material	Equisetopsida	Pmaterial	CoG	WAPET	June	2010	7	2	Early	8/6/2010
138	1120596	1	Plant material	Equisetopsida	Pmaterial	CoG	WAPET	June	2010	7	2	Early	8/6/2010
139	1120597	1	Seed	Equisetopsida	Poales	PME	WAPET	June	2010	7	2	Early	8/6/2010
140	1120604	1	Vertebrate	Mammalia	Rodentia	CoG	Construction Village	June	2010	7	2	Early	12/6/2010
141	1120599	4	Seed	Equisetopsida	Poales	DVT	WAPET	June	2010	7	2	Early	16/06/2010
142	1120600	1	Invertebrate	Insecta	Hemiptera	DVT	WAPET	June	2010	7	2	Early	16/06/2010
143	1120602	2	Seed	Equisetopsida	Poales	CoG	WAPET	June	2010	7	2	Early	23/06/2010
144	1120603	1	Plant material	Equisetopsida	Pmaterial	CoG	WAPET	June	2010	7	2	Early	23/06/2010
145	1120605	3	Seed	Equisetopsida	Poales	FR	WAPET	June	2010	7	2	Early	23/06/2010
146	1120607	1	Invertebrate	Insecta	Hymenoptera	DVT	WAPET	June	2010	7	2	Early	26/06/2010
147	1120608	1	Seed	Equisetopsida	Lamiales	DVT	WAPET	June	2010	7	2	Early	26/06/2010
148	1120612	1	Seed	Equisetopsida	Poales	DVT	WAPET	June	2010	7	2	Early	30/06/2010
149	1120613	1	Seed	Equisetopsida	Poales	DVT	WAPET	June	2010	7	2	Early	30/06/2010
150	1120614	2	Seed	Equisetopsida	Poales	DVT	WAPET	June	2010	7	2	Early	30/06/2010
151	1120615	1	Seed	Equisetopsida	Poales	DVT	WAPET	June	2010	7	2	Early	30/06/2010
152	1120616	2	Seed	Equisetopsida	Poales	DVT	WAPET	June	2010	7	2	Early	30/06/2010
153	1120617	1	Seed	Equisetopsida	Asterales	CoG	WAPET	June	2010	7	2	Early	30/06/2010
154	1697459	1	Plant material	Equisetopsida	Poales	DVT	Other	June	2010	7	2	Early	30/06/2010
155	1699425	1	Seed	Equisetopsida	Poales	DVT	Other	June	2010	7	2	Early	30/06/2010
156	1699428	1	Seed	Equisetopsida	Poales	DVT	Other	June	2010	7	2	Early	30/06/2010
157	1120619	1	Plant material	Equisetopsida	Pmaterial	PME	WAPET	July	2010	8	3	Early	2/7/2010
158	1120621	1	Plant material	Equisetopsida	Pmaterial	PME	WAPET	July	2010	8	3	Early	2/7/2010
159	1120623	1	Seed	Equisetopsida	Poales	PME	WAPET	July	2010	8	3	Early	5/7/2010
160	1120625	1	Seed	Equisetopsida	Poales	CoG	WAPET	July	2010	8	3	Early	5/7/2010
161	1699429	1	Seed	Equisetopsida	Poales	PME	Other	July	2010	8	3	Early	5/7/2010
162	1120626	1	Seed	Equisetopsida	Poales	CoG	WAPET	July	2010	8	3	Early	8/7/2010
163	1699431	1	Seed	Equisetopsida	Asterales	CoG	Other	July	2010	8	3	Early	8/7/2010
164	1120627	2	Seed	Equisetopsida	Poales	CoG	WAPET	July	2010	8	3	Early	11/7/2010
165	1120628	1	Invertebrate	Insecta	Lepidoptera	DVT	WAPET	July	2010	8	3	Early	11/7/2010
166	1120629	1	Seed	Equisetopsida	Poales	FR	WAPET	July	2010	8	3	Early	11/7/2010
167	1120630	1	Seed	Equisetopsida	Poales	PME	WAPET	July	2010	8	3	Early	11/7/2010
168	1120631	1	Seed	Equisetopsida	Poales	PME	WAPET	July	2010	8	3	Early	11/7/2010
169	1120632	1	Seed	Equisetopsida	Poales	PME	WAPET	July	2010	8	3	Early	11/7/2010
170	1120633	1	Seed	Equisetopsida	Poales	PME	WAPET	July	2010	8	3	Early	11/7/2010
171	1120634	1	Seed	Equisetopsida	Poales	PME	WAPET	July	2010	8	3	Early	11/7/2010
172	1120635	1	Plant material	Equisetopsida	Pmaterial	PME	WAPET	July	2010	8	3	Early	11/7/2010
173	1120636	1	Seed	Equisetopsida	Poales	PME	WAPET	July	2010	8	3	Early	11/7/2010
174	1120637	2	Seed	Equisetopsida	Poales	PME	WAPET	July	2010	8	3	Early	11/7/2010
175	1120638	1	Seed	Equisetopsida	Poales	CoG	WAPET	July	2010	8	3	Early	11/7/2010
176	1120639	1	Seed	Equisetopsida	Poales	CoG	WAPET	July	2010	8	3	Early	11/7/2010
177	1120640	1	Seed	Equisetopsida	Poales	CoG	WAPET	July	2010	8	3	Early	11/7/2010
178	1120641	1	Plant material	Equisetopsida	Asterales	PME	WAPET	July	2010	8	3	Early	11/7/2010
179	1120642	1	Seed	Equisetopsida	Poales	PME	WAPET	July	2010	8	3	Early	11/7/2010
180	1699446	2	Invertebrate	Insecta	Diptera	CoG	Other	July	2010	8	3	Early	11/7/2010
181	1699466	1	Invertebrate	Insecta	Lepidoptera	DVT	Other	July	2010	8	3	Early	11/7/2010
182	1699467	1	Seed	Equisetopsida	Asterales	PME	Other	July	2010	8	3	Early	11/7/2010
183	1699469	1	Seed	Equisetopsida	Asterales	PME	Other	July	2010	8	3	Early	11/7/2010
184	1699471	1	Seed	Equisetopsida	Poales	CoG	Other	July	2010	8	3	Early	11/7/2010
185	1699472	1	Seed	Equisetopsida	Asterales	PME	Other	July	2010	8	3	Early	11/7/2010
186	1699473	1	Seed	Equisetopsida	Asterales	PME	Other	July	2010	8	3	Early	11/7/2010
187	1120643	63	Seed	Equisetopsida	Poales	PME	WAPET	July	2010	8	3	Early	12/7/2010
188	1120644	4	Seed	Equisetopsida	Poales	PME	WAPET	July	2010	8	3	Early	12/7/2010
189	1699474	1	Seed	Equisetopsida	Poales	PME	Other	July	2010	8	3	Early	12/7/2010
190	1699476	2	Seed	Equisetopsida	Poales	PME	Other	July	2010	8	3	Early	12/7/2010
191	1120650	15	Seed	Equisetopsida	Poales	FR	WAPET	July	2010	8	3	Early	13/07/2010
192	1120651	1	Plant material	Equisetopsida	Asterales	CoG	WAPET	July	2010	8	3	Early	13/07/2010
193	1120652	1	Plant material	Equisetopsida	Poales	CoG	WAPET	July	2010	8	3	Early	13/07/2010
194	1699478	2	Seed	Equisetopsida	Poales	FR	Other	July	2010	8	3	Early	13/07/2010
195	1699479	1	Seed	Equisetopsida	Asterales	CoG	Other	July	2010	8	3	Early	13/07/2010
196	1120645	1	Seed	Equisetopsida	Poales	CoG	WAPET	July	2010	8	3	Early	15/07/2010
197	1120646	1	Seed	Equisetopsida	Poales	CoG	WAPET	July	2010	8	3	Early	15/07/2010
198	1120647	1	Seed	Equisetopsida	Poales	CoG	WAPET	July	2010	8	3	Early	15/07/2010
199	1120648	1	Seed	Equisetopsida	Poales	PME	WAPET	July	2010	8	3	Early	15/07/2010
200	1699477	6	Seed	Equisetopsida	Poales	CoG	Other	July	2010	8	3	Early	15/07/2010
201	1120656	1	Seed	Equisetopsida	Poales	PME	WAPET	July	2010	8	3	Early	16/07/2010
202	1120654	2	Invertebrate	Insecta	Hemiptera	PME	WAPET	July	2010	8	3	Early	19/07/2010
203	1699481	1	Invertebrate	Arachnida	Araneae	PME	Other	July	2010	8	3	Early	19/07/2010
204	1120658	1	Vertebrate	Reptilia	Squamata	FR	Construction Village	July	2010	8	3	Early	21/07/2010
205	1120660	3	Seed	Equisetopsida	Poales	PME	WAPET	July	2010	8	3	Early	27/07/2010
206	1699482	3	Seed	Equisetopsida	Asterales	PME	Other	July	2010	8	3	Early	27/07/2010
207	1120662	2	Seed	Equisetopsida	Poales	CoG	WAPET	July	2010	8	3	Early	29/07/2010
208	1699485	1	Plant material	Equisetopsida	Poales	PME	Other	July	2010	8	3	Early	29/07/2010
209	1120665	4	Seed	Equisetopsida	Poales	PME	WAPET	August	2010	9	3	Early	4/8/2010
210	1120668	2	Seed	Equisetopsida	Poales	FR	WAPET	August	2010	9	3	Early	8/8/2010
211	1120669	3	Seed	Equisetopsida	Asterales	CoG	WAPET	August	2010	9	3	Early	8/8/2010
212	1699487	1	Seed	Equisetopsida	Asterales	FR	Other	August	2010	9	3	Early	8/8/2010
213	1699489	1	Seed	Equisetopsida	Poales	CoG	Other	August	2010	9	3	Early	8/8/2010
214	1120697	2	Seed	Equisetopsida	Poales	CoG	WAPET	August	2010	9	3	Early	12/8/2010
215	1120698	4	Seed	Equisetopsida	Poales	CoG	WAPET	August	2010	9	3	Early	12/8/2010
216	1120700	1	Seed	Equisetopsida	Poales	CoG	WAPET	August	2010	9	3	Early	12/8/2010
217	1120701	1	Seed	Equisetopsida	Fabales	FR	WAPET	August	2010	9	3	Early	14/08/2010
218	1120673	1	Seed	Equisetopsida	Poales	FR	Other	August	2010	9	3	Early	15/08/2010
219	1120674	18	Seed	Equisetopsida	Poales	CoG	WAPET	August	2010	9	3	Early	15/08/2010
220	1120675	2	Seed	Equisetopsida	Poales	CoG	WAPET	August	2010	9	3	Early	15/08/2010
221	1120677	1	Seed	Equisetopsida	Poales	CoG	WAPET	August	2010	9	3	Early	15/08/2010
222	1120678	4	Seed	Equisetopsida	Poales	CoG	Other	August	2010	9	3	Early	15/08/2010
223	1120679	4	Seed	Equisetopsida	Poales	CoG	WAPET	August	2010	9	3	Early	15/08/2010
224	1120680	11	Seed	Equisetopsida	Poales	CoG	WAPET	August	2010	9	3	Early	15/08/2010
225	1120681	11	Seed	Equisetopsida	Poales	CoG	WAPET	August	2010	9	3	Early	15/08/2010
226	1120682	3	Seed	Equisetopsida	Poales	CoG	WAPET	August	2010	9	3	Early	15/08/2010
227	1120683	1	Seed	Equisetopsida	Poales	CoG	WAPET	August	2010	9	3	Early	15/08/2010
228	1120684	2	Seed	Equisetopsida	Poales	CoG	WAPET	August	2010	9	3	Early	15/08/2010
229	1120686	3	Seed	Equisetopsida	Poales	CoG	WAPET	August	2010	9	3	Early	15/08/2010
230	1120687	2	Plant material	Equisetopsida	Poales	CoG	WAPET	August	2010	9	3	Early	15/08/2010
231	1120689	1	Seed	Equisetopsida	Poales	CoG	WAPET	August	2010	9	3	Early	15/08/2010
232	1120690	1	Seed	Equisetopsida	Poales	CoG	WAPET	August	2010	9	3	Early	15/08/2010
233	1120691	1	Seed	Equisetopsida	Poales	CoG	WAPET	August	2010	9	3	Early	15/08/2010
234	1120692	1	Seed	Equisetopsida	Poales	CoG	WAPET	August	2010	9	3	Early	15/08/2010
235	1120693	5	Seed	Equisetopsida	Poales	CoG	WAPET	August	2010	9	3	Early	15/08/2010
236	1120694	3	Seed	Equisetopsida	Poales	CoG	WAPET	August	2010	9	3	Early	15/08/2010
237	1120695	1	Seed	Equisetopsida	Poales	CoG	WAPET	August	2010	9	3	Early	15/08/2010
238	1120696	7	Seed	Equisetopsida	Poales	CoG	WAPET	August	2010	9	3	Early	15/08/2010
239	1699490	1	Seed	Equisetopsida	Poales	FR	Other	August	2010	9	3	Early	15/08/2010
240	1699491	1	Seed	Equisetopsida	Poales	CoG	Other	August	2010	9	3	Early	15/08/2010
241	1699492	2	Seed	Equisetopsida	Poales	CoG	Other	August	2010	9	3	Early	15/08/2010
242	1699493	1	Seed	Equisetopsida	Poales	CoG	Other	August	2010	9	3	Early	15/08/2010
243	1699494	1	Seed	Equisetopsida	Poales	CoG	Other	August	2010	9	3	Early	15/08/2010
244	1699496	1	Seed	Equisetopsida	Asterales	CoG	Other	August	2010	9	3	Early	15/08/2010
245	1699498	1	Seed	Equisetopsida	Poales	CoG	Other	August	2010	9	3	Early	15/08/2010
246	1120699	1	Seed	Equisetopsida	Poales	CoG	WAPET	August	2010	9	3	Early	16/08/2010
247	1120702	1	Seed	Equisetopsida	Poales	FR	WAPET	August	2010	9	3	Early	16/08/2010
248	1120703	2	Seed	Equisetopsida	Poales	CoG	WAPET	August	2010	9	3	Early	18/08/2010
249	1120704	1	Seed	Equisetopsida	Poales	CoG	WAPET	August	2010	9	3	Early	18/08/2010
250	675711	35	Seed	Equisetopsida	Asterales	PME	Other	August	2010	9	3	Early	19/08/2010
251	1120708	1	Seed	Equisetopsida	Poales	OPT	Other	August	2010	9	3	Early	22/08/2010
252	1120706	3	Seed	Equisetopsida	Poales	CoG	WAPET	August	2010	9	3	Early	24/08/2010
253	1120707	2	Plant material	Equisetopsida	Poales	CoG	WAPET	August	2010	9	3	Early	25/08/2010
254	1120711	4	Seed	Equisetopsida	Poales	PME	WAPET	August	2010	9	3	Early	27/08/2010
255	1120712	1	Plant material	Equisetopsida	Poales	DVT	WAPET	August	2010	9	3	Early	29/08/2010
256	1120713	2	Invertebrate	Insecta	Coleoptera	DVT	WAPET	August	2010	9	3	Early	31/08/2010
257	1120714	4	Seed	Equisetopsida	Poales	FR	WAPET	August	2010	9	3	Early	31/08/2010
258	1120715	1	Seed	Equisetopsida	Poales	FR	WAPET	August	2010	9	3	Early	31/08/2010
259	1120717	1	Seed	Equisetopsida	Poales	CoG	WAPET	September	2010	10	3	Early	3/9/2010
260	1120718	1	Invertebrate	Insecta	Coleoptera	DVT	WAPET	September	2010	10	3	Early	3/9/2010
261	1120719	1	Vertebrate	Reptilia	Squamata	FR	Construction Village	September	2010	10	3	Early	4/9/2010
262	1120720	11	Seed	Equisetopsida	Poales	CoG	WAPET	September	2010	10	3	Early	4/9/2010
263	1120721	1	Seed	Equisetopsida	Caryophyllale	CoG	WAPET	September	2010	10	3	Early	4/9/2010
264	1120722	10	Seed	Equisetopsida	Poales	CoG	WAPET	September	2010	10	3	Early	4/9/2010
265	1120723	5	Seed	Equisetopsida	Poales	CoG	WAPET	September	2010	10	3	Early	4/9/2010
266	1120724	5	Seed	Equisetopsida	Poales	CoG	WAPET	September	2010	10	3	Early	4/9/2010
267	1120725	8	Seed	Equisetopsida	Poales	CoG	WAPET	September	2010	10	3	Early	4/9/2010
268	1120726	8	Seed	Equisetopsida	Poales	CoG	WAPET	September	2010	10	3	Early	4/9/2010
269	1120727	11	Seed	Equisetopsida	Poales	CoG	WAPET	September	2010	10	3	Early	4/9/2010
270	1120728	1	Seed	Equisetopsida	Poales	CoG	WAPET	September	2010	10	3	Early	4/9/2010
271	1120729	1	Seed	Equisetopsida	Poales	CoG	WAPET	September	2010	10	3	Early	4/9/2010
272	1120730	1	Seed	Equisetopsida	Poales	CoG	WAPET	September	2010	10	3	Early	4/9/2010
273	1120731	1	Seed	Equisetopsida	Poales	CoG	WAPET	September	2010	10	3	Early	4/9/2010
274	1120732	1	Seed	Equisetopsida	Poales	CoG	WAPET	September	2010	10	3	Early	4/9/2010
275	1120733	1	Seed	Equisetopsida	Poales	CoG	WAPET	September	2010	10	3	Early	4/9/2010
276	1120734	9	Seed	Equisetopsida	Poales	CoG	WAPET	September	2010	10	3	Early	4/9/2010
277	1120735	1	Seed	Equisetopsida	Poales	CoG	WAPET	September	2010	10	3	Early	4/9/2010
278	1120736	7	Seed	Equisetopsida	Poales	CoG	WAPET	September	2010	10	3	Early	4/9/2010
279	1120738	4	Seed	Equisetopsida	Poales	CoG	WAPET	September	2010	10	3	Early	4/9/2010
280	1120739	1	Seed	Equisetopsida	Poales	CoG	WAPET	September	2010	10	3	Early	4/9/2010
281	1699499	4	Seed	Equisetopsida	Poales	CoG	Other	September	2010	10	3	Early	4/9/2010
282	1699501	19	Seed	Equisetopsida	Poales	CoG	Other	September	2010	10	3	Early	4/9/2010
283	1699506	4	Seed	Equisetopsida	Poales	CoG	Other	September	2010	10	3	Early	4/9/2010
284	1699507	1	Seed	Equisetopsida	Poales	CoG	Other	September	2010	10	3	Early	4/9/2010
285	1699508	2	Seed	Equisetopsida	Poales	CoG	Other	September	2010	10	3	Early	4/9/2010
286	1699509	3	Seed	Equisetopsida	Poales	CoG	Other	September	2010	10	3	Early	4/9/2010
287	1699510	8	Seed	Equisetopsida	Poales	CoG	Other	September	2010	10	3	Early	4/9/2010
288	1699511	2	Seed	Equisetopsida	Poales	CoG	Other	September	2010	10	3	Early	4/9/2010
289	1699512	1	Seed	Equisetopsida	Poales	CoG	Other	September	2010	10	3	Early	4/9/2010
290	1699513	3	Seed	Equisetopsida	Poales	CoG	Other	September	2010	10	3	Early	4/9/2010
291	1699514	2	Seed	Equisetopsida	Asterales	CoG	Other	September	2010	10	3	Early	4/9/2010
292	1699515	1	Seed	Equisetopsida	Asterales	CoG	Other	September	2010	10	3	Early	4/9/2010
293	1699516	1	Seed	Equisetopsida	Asterales	CoG	Other	September	2010	10	3	Early	4/9/2010
294	1699517	2	Seed	Equisetopsida	Poales	CoG	Other	September	2010	10	3	Early	4/9/2010
295	1120740	1	Seed	Equisetopsida	Poales	CoG	WAPET	September	2010	10	3	Early	6/9/2010
296	1120742	5	Seed	Equisetopsida	Poales	CoG	WAPET	September	2010	10	3	Early	8/9/2010
297	1120743	6	Seed	Equisetopsida	Poales	CoG	WAPET	September	2010	10	3	Early	8/9/2010
298	1699519	2	Seed	Equisetopsida	Poales	CoG	Other	September	2010	10	3	Early	8/9/2010
299	691373	1	Invertebrate	Diplopoda	Julida	AIRFC	Construction Village	September	2010	10	3	Early	9/9/2010
300	1120746	1	Invertebrate	Gastropoda	Stylommatophora	FP	Production Village	September	2010	10	3	Early	9/9/2010
301	1120753	1	Seed	Equisetopsida	Poales	CoG	WAPET	September	2010	10	3	Early	10/9/2010
302	1120748	1	Invertebrate	Insecta	Coleoptera	FP	Production Village	September	2010	10	3	Early	11/9/2010
303	1120749	2	Invertebrate	Gastropoda	Stylommatophora	FP	Production Village	September	2010	10	3	Early	11/9/2010
304	1120750	1	Seed	Equisetopsida	Apiales	FP	Production Village	September	2010	10	3	Early	11/9/2010
305	1120751	7	Invertebrate	Insecta	Hemiptera	FP	Production Village	September	2010	10	3	Early	11/9/2010
306	1120752	7	Invertebrate	Insecta	Diptera	FP	Production Village	September	2010	10	3	Early	11/9/2010
307	1120754	1	Invertebrate	Gastropoda	Stylommatophora	CoG	WAPET	September	2010	10	3	Early	11/9/2010
308	1120755	1	Seed	Equisetopsida	Poales	FR	WAPET	September	2010	10	3	Early	12/9/2010
309	1120756	41	Seed	Equisetopsida	Poales	CoG	WAPET	September	2010	10	3	Early	12/9/2010
310	1120757	2	Seed	Equisetopsida	Poales	CoG	WAPET	September	2010	10	3	Early	12/9/2010
311	1120758	1	Seed	Equisetopsida	Poales	CoG	WAPET	September	2010	10	3	Early	12/9/2010
312	1699520	32	Seed	Equisetopsida	Poales	CoG	Other	September	2010	10	3	Early	12/9/2010
313	1699521	1	Seed	Equisetopsida	Asterales	CoG	Other	September	2010	10	3	Early	12/9/2010
314	1699522	3	Seed	Equisetopsida	Poales	CoG	Other	September	2010	10	3	Early	12/9/2010
315	1699525	1	Seed	Equisetopsida	Poales	CoG	Other	September	2010	10	3	Early	12/9/2010
316	1120759	2	Seed	Equisetopsida	Poales	CoG	WAPET	September	2010	10	3	Early	13/09/2010
317	1120760	1	Seed	Equisetopsida	Poales	CoG	WAPET	September	2010	10	3	Early	13/09/2010
318	1120761	1	Seed	Equisetopsida	Poales	CoG	WAPET	September	2010	10	3	Early	13/09/2010
319	1120762	21	Seed	Equisetopsida	Poales	CoG	WAPET	September	2010	10	3	Early	13/09/2010
320	1120763	12	Seed	Equisetopsida	Poales	CoG	WAPET	September	2010	10	3	Early	13/09/2010
321	1699526	3	Seed	Equisetopsida	Poales	CoG	Other	September	2010	10	3	Early	13/09/2010
322	1699527	1	Seed	Equisetopsida	Asterales	CoG	Other	September	2010	10	3	Early	13/09/2010
323	1699555	1	Seed	Equisetopsida	Poales	CoG	Other	September	2010	10	3	Early	13/09/2010
324	1699556	2	Seed	Equisetopsida	Asterales	CoG	Other	September	2010	10	3	Early	13/09/2010
325	1120764	2	Seed	Equisetopsida	Poales	CoG	WAPET	September	2010	10	3	Early	14/09/2010
326	1120765	1	Seed	Equisetopsida	Poales	CoG	WAPET	September	2010	10	3	Early	14/09/2010
327	1699557	1	Seed	Equisetopsida	Poales	CoG	Other	September	2010	10	3	Early	14/09/2010
328	1120766	9	Seed	Equisetopsida	Poales	SA	WAPET	September	2010	10	3	Early	16/09/2010
329	1120767	1	Invertebrate	Arachnida	Araneae	CoG	WAPET	September	2010	10	3	Early	18/09/2010
330	1120768	5	Seed	Equisetopsida	Poales	CoG	WAPET	September	2010	10	3	Early	19/09/2010
331	713439	1	Invertebrate	Insecta	Lepidoptera	CoG	WAPET	September	2010	10	3	Early	20/09/2010
332	1120769	6	Seed	Equisetopsida	Poales	PME	WAPET	September	2010	10	3	Early	20/09/2010
333	1120770	1	Invertebrate	Insecta	Lepidoptera	DVT	WAPET	September	2010	10	3	Early	20/09/2010
334	1120771	1	Seed	Equisetopsida	Poales	CoG	WAPET	September	2010	10	3	Early	22/09/2010
335	1120772	2	Seed	Equisetopsida	Poales	CoG	WAPET	September	2010	10	3	Early	22/09/2010
336	1120773	1	Invertebrate	Insecta	Neuroptera	CoG	WAPET	September	2010	10	3	Early	23/09/2010
337	1120774	1	Seed	Equisetopsida	Poales	CoG	WAPET	September	2010	10	3	Early	23/09/2010
338	1120775	8	Seed	Equisetopsida	Poales	CoG	WAPET	September	2010	10	3	Early	23/09/2010
339	1699559	5	Seed	Equisetopsida	Poales	CoG	Other	September	2010	10	3	Early	23/09/2010
340	1699560	2	Seed	Equisetopsida	Poales	CoG	Other	September	2010	10	3	Early	23/09/2010
341	711831	1	Invertebrate	Insecta	Lepidoptera	FP	Production Village	September	2010	10	3	Early	25/09/2010
342	708085	5	Seed	Equisetopsida	Poales	CoG	BWI Airport	September	2010	10	3	Early	29/09/2010
343	711804	2	Seed	Equisetopsida	Asterales	PME	WAPET	September	2010	10	3	Early	29/09/2010
344	711807	21	Seed	Equisetopsida	Poales	FR	WAPET	October	2010	11	4	Early	2/10/2010
345	711809	3	Seed	Equisetopsida	Poales	FR	WAPET	October	2010	11	4	Early	2/10/2010
346	711812	3	Seed	Equisetopsida	Poales	FR	WAPET	October	2010	11	4	Early	2/10/2010
347	711813	3	Seed	Equisetopsida	Poales	FR	WAPET	October	2010	11	4	Early	2/10/2010
348	711815	38	Seed	Equisetopsida	Poales	FR	WAPET	October	2010	11	4	Early	2/10/2010
349	711823	1	Seed	Equisetopsida	Poales	FR	WAPET	October	2010	11	4	Early	2/10/2010
350	711825	31	Seed	Equisetopsida	Poales	FR	WAPET	October	2010	11	4	Early	2/10/2010
351	711827	1	Seed	Equisetopsida	Asterales	FR	WAPET	October	2010	11	4	Early	2/10/2010
352	711829	1	Seed	Equisetopsida	Poales	FR	WAPET	October	2010	11	4	Early	2/10/2010
353	711830	1	Plant material	Pmaterial	Pmaterial	FR	WAPET	October	2010	11	4	Early	2/10/2010
354	1674406	2	Seed	Equisetopsida	Poales	FR	WAPET	October	2010	11	4	Early	2/10/2010
355	1674414	4	Seed	Equisetopsida	Asterales	FR	WAPET	October	2010	11	4	Early	2/10/2010
356	1674416	3	Seed	Equisetopsida	Asterales	FR	WAPET	October	2010	11	4	Early	2/10/2010
357	1674420	1	Seed	Equisetopsida	Poales	FR	WAPET	October	2010	11	4	Early	2/10/2010
358	1674423	3	Seed	Equisetopsida	Poales	FR	WAPET	October	2010	11	4	Early	2/10/2010
359	1674428	2	Seed	Equisetopsida	Poales	FR	WAPET	October	2010	11	4	Early	2/10/2010
360	1674430	3	Seed	Equisetopsida	Poales	FR	WAPET	October	2010	11	4	Early	2/10/2010
361	1674432	9	Seed	Equisetopsida	Poales	FR	WAPET	October	2010	11	4	Early	2/10/2010
362	1674455	6	Seed	Equisetopsida	Poales	CoG	WAPET	October	2010	11	4	Early	2/10/2010
363	713444	1	Invertebrate	Arachnida	Araneae	FR	WAPET	October	2010	11	4	Early	3/10/2010
364	713473	1	Invertebrate	Aves	Apodiformes	CoG	WAPET	October	2010	11	4	Early	5/10/2010
365	713493	3	Seed	Equisetopsida	Poales	FR	WAPET	October	2010	11	4	Early	5/10/2010
366	713503	1	Invertebrate	Insecta	Hymenoptera	FR	WAPET	October	2010	11	4	Early	5/10/2010
367	1674456	1	Seed	Equisetopsida	Poales	CoG	WAPET	October	2010	11	4	Early	5/10/2010
368	1674458	24	Seed	Equisetopsida	Poales	FR	WAPET	October	2010	11	4	Early	5/10/2010
369	722791	1	Seed	Equisetopsida	Poales	FR	WAPET	October	2010	11	4	Early	7/10/2010
370	722798	4	Seed	Equisetopsida	Poales	FR	WAPET	October	2010	11	4	Early	7/10/2010
371	722804	2	Seed	Equisetopsida	Poales	FR	WAPET	October	2010	11	4	Early	7/10/2010
372	722806	1	Seed	Equisetopsida	Poales	FR	WAPET	October	2010	11	4	Early	7/10/2010
373	722810	1	Seed	Equisetopsida	Poales	FR	WAPET	October	2010	11	4	Early	7/10/2010
374	722996	2	Seed	Equisetopsida	Poales	FR	WAPET	October	2010	11	4	Early	7/10/2010
375	1699580	1	Seed	Equisetopsida	Poales	FR	WAPET	October	2010	11	4	Early	7/10/2010
376	723021	1	Invertebrate	Insecta	Coleoptera	PME	LNG Plant	October	2010	11	4	Early	10/10/2010
377	723162	1	Seed	Equisetopsida	Asterales	PME	WAPET	October	2010	11	4	Early	13/10/2010
378	733684	2	Seed	Equisetopsida	Poales	FR	WAPET	October	2010	11	4	Early	14/10/2010
379	733550	2	Seed	Equisetopsida	Poales	CoG	WAPET	October	2010	11	4	Early	17/10/2010
380	733698	1	Seed	Equisetopsida	Poales	CoG	WAPET	October	2010	11	4	Early	17/10/2010
381	734943	10	Seed	Equisetopsida	Asterales	FR	WAPET	October	2010	11	4	Early	17/10/2010
382	734949	3	Seed	Equisetopsida	Poales	FR	WAPET	October	2010	11	4	Early	17/10/2010
383	734953	2	Seed	Equisetopsida	Poales	FR	WAPET	October	2010	11	4	Early	17/10/2010
384	733720	1	Seed	Equisetopsida	Poales	CoG	WAPET	October	2010	11	4	Early	18/10/2010
385	733904	1	Seed	Equisetopsida	Poales	CoG	WAPET	October	2010	11	4	Early	18/10/2010
386	733976	4	Seed	Equisetopsida	Poales	CoG	WAPET	October	2010	11	4	Early	18/10/2010
387	734029	4	Seed	Equisetopsida	Poales	CoG	WAPET	October	2010	11	4	Early	18/10/2010
388	734081	1	Seed	Equisetopsida	Asterales	FR	WAPET	October	2010	11	4	Early	18/10/2010
389	734922	4	Seed	Equisetopsida	Poales	CoG	WAPET	October	2010	11	4	Early	18/10/2010
390	734928	7	Seed	Equisetopsida	Poales	CoG	WAPET	October	2010	11	4	Early	18/10/2010
391	734932	10	Seed	Equisetopsida	Poales	FR	WAPET	October	2010	11	4	Early	18/10/2010
392	734934	2	Seed	Equisetopsida	Poales	FR	WAPET	October	2010	11	4	Early	18/10/2010
393	734936	10	Seed	Equisetopsida	Poales	FR	WAPET	October	2010	11	4	Early	18/10/2010
394	734937	10	Seed	Equisetopsida	Poales	FR	WAPET	October	2010	11	4	Early	18/10/2010
395	734945	3	Seed	Equisetopsida	Poales	CoG	WAPET	October	2010	11	4	Early	18/10/2010
396	1674459	1	Seed	Equisetopsida	Asterales	CoG	WAPET	October	2010	11	4	Early	18/10/2010
397	1674460	5	Seed	Equisetopsida	Poales	FR	WAPET	October	2010	11	4	Early	18/10/2010
398	1674462	2	Seed	Equisetopsida	Poales	FR	WAPET	October	2010	11	4	Early	18/10/2010
399	1674463	1	Seed	Equisetopsida	Asterales	FR	WAPET	October	2010	11	4	Early	18/10/2010
400	1674464	6	Seed	Equisetopsida	Poales	FR	WAPET	October	2010	11	4	Early	18/10/2010
401	1678333	1	Seed	Equisetopsida	Asterales	CoG	WAPET	October	2010	11	4	Early	18/10/2010
402	733711	1	Seed	Equisetopsida	Asterales	FR	WAPET	October	2010	11	4	Early	22/10/2010
403	733730	1	Seed	Equisetopsida	Rosales	DVT	WAPET	October	2010	11	4	Early	22/10/2010
404	734959	1	Invertebrate	Insecta	Lepidoptera	FP	Production Village	October	2010	11	4	Early	22/10/2010
405	733736	1	Seed	Equisetopsida	Poales	CoG	WAPET	October	2010	11	4	Early	24/10/2010
406	734927	1	Seed	Equisetopsida	Poales	CoG	WAPET	October	2010	11	4	Early	24/10/2010
407	738815	3	Seed	Equisetopsida	Poales	CoG	WAPET	October	2010	11	4	Early	25/10/2010
408	738822	1	Seed	Equisetopsida	Poales	CoG	WAPET	October	2010	11	4	Early	25/10/2010
409	1674465	1	Seed	Equisetopsida	Poales	CoG	WAPET	October	2010	11	4	Early	25/10/2010
410	740104	1	Seed	Equisetopsida	Asterales	FR	WAPET	October	2010	11	4	Early	27/10/2010
411	1674469	1	Seed	Equisetopsida	Poales	FR	WAPET	October	2010	11	4	Early	27/10/2010
412	738830	1	Seed	Equisetopsida	Poales	CoG	WAPET	October	2010	11	4	Early	28/10/2010
413	738847	1	Seed	Equisetopsida	Poales	CoG	WAPET	October	2010	11	4	Early	28/10/2010
414	739057	1	Seed	Equisetopsida	Asterales	CoG	WAPET	October	2010	11	4	Early	28/10/2010
415	739245	1	Seed	Equisetopsida	Poales	CoG	WAPET	October	2010	11	4	Early	28/10/2010
416	1674467	3	Seed	Equisetopsida	Poales	CoG	WAPET	October	2010	11	4	Early	28/10/2010
417	739128	1	Seed	Equisetopsida	Poales	CoG	WAPET	October	2010	11	4	Early	29/10/2010
418	739282	2	Seed	Equisetopsida	Poales	CoG	WAPET	October	2010	11	4	Early	29/10/2010
419	740111	1	Invertebrate	Insecta	Zygentoma	FR	WAPET	October	2010	11	4	Early	29/10/2010
420	1674468	2	Seed	Equisetopsida	Poales	CoG	WAPET	October	2010	11	4	Early	29/10/2010
421	1692479	1	Seed	Equisetopsida	Poales	CoG	WAPET	October	2010	11	4	Early	29/10/2010
422	740113	7	Seed	Equisetopsida	Poales	FR	WAPET	October	2010	11	4	Early	30/10/2010
423	744282	1	Invertebrate	Gastropoda	Stylommatophora	CoG	WAPET	November	2010	12	4	Early	1/11/2010
424	745480	2	Invertebrate	Insecta	Coleoptera	DVT	WAPET	November	2010	12	4	Early	5/11/2010
425	750095	1	Seed	Equisetopsida	Poales	FR	WAPET	November	2010	12	4	Early	5/11/2010
426	1678336	1	Invertebrate	Insecta	Hemiptera	DVT	WAPET	November	2010	12	4	Early	5/11/2010
427	1678337	1	Invertebrate	Insecta	Coleoptera	DVT	WAPET	November	2010	12	4	Early	5/11/2010
428	1678343	1	Invertebrate	Insecta	Coleoptera	DVT	WAPET	November	2010	12	4	Early	5/11/2010
429	1678346	1	Invertebrate	Insecta	Hymenoptera	DVT	WAPET	November	2010	12	4	Early	5/11/2010
430	1678347	1	Invertebrate	Insecta	Hymenoptera	DVT	WAPET	November	2010	12	4	Early	5/11/2010
431	750097	5	Seed	Equisetopsida	Poales	FR	WAPET	November	2010	12	4	Early	8/11/2010
432	750098	2	Invertebrate	Insecta	Coleoptera	CoG	WAPET	November	2010	12	4	Early	8/11/2010
433	750100	1	Seed	Equisetopsida	Sapindales	PME	WAPET	November	2010	12	4	Early	8/11/2010
434	1674470	2	Seed	Equisetopsida	Asterales	FR	WAPET	November	2010	12	4	Early	8/11/2010
435	756739	1	Vertebrate	Reptilia	Squamata	CoG	WAPET	November	2010	12	4	Early	9/11/2010
436	750102	1	Invertebrate	Insecta	Mantodea	FR	WAPET	November	2010	12	4	Early	10/11/2010
437	752581	1	Seed	Equisetopsida	Asterales	CoG	WAPET	November	2010	12	4	Early	13/11/2010
438	752582	12	Seed	Equisetopsida	Poales	FR	WAPET	November	2010	12	4	Early	13/11/2010
439	752583	1	Seed	Equisetopsida	Poales	FR	WAPET	November	2010	12	4	Early	13/11/2010
440	1674471	1	Seed	Equisetopsida	Poales	FR	WAPET	November	2010	12	4	Early	13/11/2010
441	755296	1	Seed	Equisetopsida	Pmaterial	FR	WAPET	November	2010	12	4	Early	14/11/2010
442	755299	1	Seed	Equisetopsida	Asterales	FR	WAPET	November	2010	12	4	Early	14/11/2010
443	755301	2	Seed	Equisetopsida	Asterales	FR	WAPET	November	2010	12	4	Early	14/11/2010
444	755302	1	Seed	Equisetopsida	Asterales	FR	WAPET	November	2010	12	4	Early	14/11/2010
445	755319	1	Seed	Equisetopsida	Asterales	FR	WAPET	November	2010	12	4	Early	14/11/2010
446	1674474	1	Seed	Equisetopsida	Poales	FR	WAPET	November	2010	12	4	Early	14/11/2010
447	1674475	3	Seed	Equisetopsida	Poales	FR	WAPET	November	2010	12	4	Early	14/11/2010
448	1674476	7	Seed	Equisetopsida	Asterales	FR	WAPET	November	2010	12	4	Early	14/11/2010
449	1674477	1	Seed	Equisetopsida	Poales	FR	WAPET	November	2010	12	4	Early	14/11/2010
450	756694	1	Seed	Equisetopsida	Asterales	FR	WAPET	November	2010	12	4	Early	15/11/2010
451	1674479	1	Seed	Equisetopsida	Poales	FR	WAPET	November	2010	12	4	Early	15/11/2010
452	769836	3	Seed	Equisetopsida	Poales	PME	WAPET	November	2010	12	4	Early	23/11/2010
453	769837	1	Seed	Equisetopsida	Asterales	PME	WAPET	November	2010	12	4	Early	23/11/2010
454	769840	3	Seed	Equisetopsida	Asterales	PME	WAPET	November	2010	12	4	Early	23/11/2010
455	769842	4	Seed	Equisetopsida	Poales	FR	WAPET	November	2010	12	4	Early	23/11/2010
456	769843	1	Seed	Equisetopsida	Pmaterial	PME	WAPET	November	2010	12	4	Early	23/11/2010
457	769845	2	Seed	Equisetopsida	Asterales	FR	WAPET	November	2010	12	4	Early	23/11/2010
458	1674480	2	Seed	Equisetopsida	Poales	PME	WAPET	November	2010	12	4	Early	23/11/2010
459	766082	1	Seed	Equisetopsida	Poales	CoG	WAPET	November	2010	12	4	Early	24/11/2010
460	766083	1	Seed	Equisetopsida	Poales	CoG	WAPET	November	2010	12	4	Early	24/11/2010
461	771257	1	Seed	Equisetopsida	Asterales	FR	WAPET	November	2010	12	4	Early	24/11/2010
462	766069	1	Seed	Equisetopsida	Poales	CoG	WAPET	November	2010	12	4	Early	25/11/2010
463	773848	1	Invertebrate	Insecta	Lepidoptera	FR	WAPET	November	2010	12	4	Early	25/11/2010
464	765204	1	Vertebrate	Reptilia	Squamata	CoG	Construction Village	November	2010	12	4	Early	26/11/2010
465	771285	2	Seed	Equisetopsida	Asterales	FR	WAPET	November	2010	12	4	Early	27/11/2010
466	766477	1	Invertebrate	Arachnida	Araneae	FP	Production Village	November	2010	12	4	Early	29/11/2010
467	773832	1	Plant material	Equisetopsida	Pmaterial	CoG	WAPET	December	2010	13	4	Early	3/12/2010
468	773834	8	Seed	Equisetopsida	Poales	CoG	WAPET	December	2010	13	4	Early	3/12/2010
469	773835	1	Seed	Equisetopsida	Poales	CoG	WAPET	December	2010	13	4	Early	3/12/2010
470	773836	2	Seed	Equisetopsida	Poales	FR	WAPET	December	2010	13	4	Early	3/12/2010
471	773837	2	Seed	Equisetopsida	Poales	FR	WAPET	December	2010	13	4	Early	3/12/2010
472	773838	1	Seed	Equisetopsida	Poales	FR	WAPET	December	2010	13	4	Early	3/12/2010
473	773839	1	Seed	Equisetopsida	Poales	FR	WAPET	December	2010	13	4	Early	3/12/2010
474	1674481	3	Seed	Equisetopsida	Asterales	FR	WAPET	December	2010	13	4	Early	3/12/2010
475	1674482	6	Seed	Equisetopsida	Poales	FR	WAPET	December	2010	13	4	Early	3/12/2010
476	1674488	2	Seed	Equisetopsida	Poales	FR	WAPET	December	2010	13	4	Early	3/12/2010
477	774014	2	Seed	Equisetopsida	Pmaterial	IST	WAPET	December	2010	13	4	Early	4/12/2010
478	774015	1	Seed	Equisetopsida	Asterales	CoG	WAPET	December	2010	13	4	Early	4/12/2010
479	774016	2	Seed	Equisetopsida	Asterales	FR	WAPET	December	2010	13	4	Early	4/12/2010
480	774017	1	Seed	Equisetopsida	Poales	CoG	WAPET	December	2010	13	4	Early	4/12/2010
481	774020	1	Seed	Equisetopsida	Poales	FR	WAPET	December	2010	13	4	Early	4/12/2010
482	784004	1	Invertebrate	Chilopoda	Scolopendromorpha	FR	Construction Village	December	2010	13	4	Early	4/12/2010
483	780458	2	Invertebrate	Insecta	Coleoptera	DVT	WAPET	December	2010	13	4	Early	10/12/2010
484	780459	1	Seed	Equisetopsida	Geraniales	CoG	WAPET	December	2010	13	4	Early	10/12/2010
485	780702	1	Seed	Equisetopsida	Asterales	PME	WAPET	December	2010	13	4	Early	10/12/2010
486	1678351	1	Invertebrate	Arachnida	Araneae	PME	WAPET	December	2010	13	4	Early	10/12/2010
487	780712	1	Invertebrate	Insecta	Hymenoptera	PL	Production Village	December	2010	13	4	Early	13/12/2010
488	780721	1	Invertebrate	Insecta	Hymenoptera	CoG	WAPET	December	2010	13	4	Early	13/12/2010
489	1678355	1	Invertebrate	Insecta	Hymenoptera	CoG	WAPET	December	2010	13	4	Early	13/12/2010
490	786300	1	Invertebrate	Insecta	Insecta	FP	Other	December	2010	13	4	Early	18/12/2010
491	786296	1	Vertebrate	Reptilia	Squamata	CoG	WAPET	December	2010	13	4	Early	20/12/2010
492	786308	1	Invertebrate	Insecta	Hymenoptera	DVT	WAPET	December	2010	13	4	Early	20/12/2010
493	788621	4	Seed	Equisetopsida	Poales	PME	WAPET	December	2010	13	4	Early	20/12/2010
494	792016	1	Invertebrate	Insecta	Coleoptera	FP	Production Village	December	2010	13	4	Early	20/12/2010
495	794813	1	Invertebrate	Arachnida	Scorpiones	PME	Other	December	2010	13	4	Early	20/12/2010
496	1674492	1	Seed	Equisetopsida	Poales	PME	WAPET	December	2010	13	4	Early	20/12/2010
497	1674493	1	Seed	Equisetopsida	Asterales	PME	WAPET	December	2010	13	4	Early	20/12/2010
498	787424	1	Seed	Equisetopsida	Pmaterial	FR	WAPET	December	2010	13	4	Early	21/12/2010
499	788617	1	Seed	Equisetopsida	Poales	PME	WAPET	December	2010	13	4	Early	21/12/2010
500	788620	4	Seed	Equisetopsida	Poales	PME	WAPET	December	2010	13	4	Early	21/12/2010
501	788623	1	Seed	Equisetopsida	Poales	PME	Other	December	2010	13	4	Early	21/12/2010
502	788635	10	Plant material	Equisetopsida	Myrtales	CoG	WAPET	December	2010	13	4	Early	21/12/2010
503	792013	1	Invertebrate	Insecta	Hemiptera	FP	Production Village	December	2010	13	4	Early	21/12/2010
504	1674495	2	Seed	Equisetopsida	Asterales	PME	WAPET	December	2010	13	4	Early	21/12/2010
505	1674496	2	Seed	Equisetopsida	Asterales	PME	WAPET	December	2010	13	4	Early	21/12/2010
506	791751	3	Seed	Equisetopsida	Asterales	PME	WAPET	December	2010	13	4	Early	22/12/2010
507	791752	1	Seed	Equisetopsida	Poales	PME	WAPET	December	2010	13	4	Early	22/12/2010
508	791754	2	Seed	Equisetopsida	Poales	FR	WAPET	December	2010	13	4	Early	22/12/2010
509	791758	1	Seed	Equisetopsida	Asterales	FR	WAPET	December	2010	13	4	Early	22/12/2010
510	1674499	1	Seed	Equisetopsida	Poales	FR	WAPET	December	2010	13	4	Early	22/12/2010
511	792004	4	Seed	Equisetopsida	Poales	CoG	WAPET	December	2010	13	4	Early	23/12/2010
512	792006	1	Seed	Equisetopsida	Poales	PME	WAPET	December	2010	13	4	Early	23/12/2010
513	792009	1	Seed	Equisetopsida	Poales	PME	WAPET	December	2010	13	4	Early	23/12/2010
514	794814	1	Seed	Equisetopsida	Poales	OPT	BWI Airport	December	2010	13	4	Early	23/12/2010
515	1674509	1	Seed	Equisetopsida	Asterales	PME	WAPET	December	2010	13	4	Early	23/12/2010
516	1674510	1	Seed	Equisetopsida	Poales	PME	WAPET	December	2010	13	4	Early	23/12/2010
517	792214	1	Seed	Equisetopsida	Asterales	CoG	WAPET	December	2010	13	4	Early	27/12/2010
518	794815	1	Seed	Equisetopsida	Asterales	CoG	WAPET	December	2010	13	4	Early	27/12/2010
519	794816	5	Seed	Equisetopsida	Poales	CoG	WAPET	December	2010	13	4	Early	27/12/2010
520	1674511	2	Seed	Equisetopsida	Poales	CoG	WAPET	December	2010	13	4	Early	27/12/2010
521	1674513	2	Seed	Equisetopsida	Poales	CoG	WAPET	December	2010	13	4	Early	27/12/2010
522	794949	2	Seed	Equisetopsida	Asterales	FR	WAPET	December	2010	13	4	Early	28/12/2010
523	794950	1	Seed	Equisetopsida	Pmaterial	FR	WAPET	December	2010	13	4	Early	28/12/2010
524	794951	1	Seed	Equisetopsida	Poales	FR	WAPET	December	2010	13	4	Early	28/12/2010
525	794952	1	Seed	Equisetopsida	Poales	FR	WAPET	December	2010	13	4	Early	28/12/2010
526	794953	1	Seed	Equisetopsida	Poales	FR	WAPET	December	2010	13	4	Early	28/12/2010
527	794954	6	Seed	Equisetopsida	Poales	FR	WAPET	December	2010	13	4	Early	28/12/2010
528	794955	1	Seed	Equisetopsida	Pmaterial	FR	WAPET	December	2010	13	4	Early	28/12/2010
529	794956	5	Seed	Equisetopsida	Poales	CoG	WAPET	December	2010	13	4	Early	28/12/2010
530	794958	2	Seed	Equisetopsida	Pmaterial	FR	WAPET	December	2010	13	4	Early	28/12/2010
531	794960	1	Seed	Equisetopsida	Asterales	FR	WAPET	December	2010	13	4	Early	28/12/2010
532	794961	1	Seed	Equisetopsida	Poales	FR	WAPET	December	2010	13	4	Early	28/12/2010
533	794962	2	Seed	Equisetopsida	Pmaterial	FR	WAPET	December	2010	13	4	Early	28/12/2010
534	794963	1	Seed	Equisetopsida	Poales	FR	WAPET	December	2010	13	4	Early	28/12/2010
535	794965	1	Seed	Equisetopsida	Poales	FR	WAPET	December	2010	13	4	Early	28/12/2010
536	1674514	2	Seed	Equisetopsida	Asterales	FR	WAPET	December	2010	13	4	Early	28/12/2010
537	1674515	7	Seed	Equisetopsida	Poales	FR	WAPET	December	2010	13	4	Early	28/12/2010
538	794966	2	Seed	Equisetopsida	Poales	FR	WAPET	December	2010	13	4	Early	29/12/2010
539	794968	1	Seed	Equisetopsida	Asterales	FR	WAPET	December	2010	13	4	Early	29/12/2010
540	794970	2	Seed	Equisetopsida	Poales	CoG	WAPET	December	2010	13	4	Early	29/12/2010
541	794972	1	Seed	Equisetopsida	Asterales	FR	WAPET	December	2010	13	4	Early	29/12/2010
542	794974	6	Seed	Equisetopsida	Poales	FR	WAPET	December	2010	13	4	Early	29/12/2010
543	1674517	2	Seed	Equisetopsida	Asterales	FR	WAPET	December	2010	13	4	Early	29/12/2010
544	1674519	1	Seed	Equisetopsida	Poales	FR	WAPET	December	2010	13	4	Early	29/12/2010
545	795139	4	Seed	Equisetopsida	Poales	FR	WAPET	December	2010	13	4	Early	30/12/2010
546	796220	3	Seed	Equisetopsida	Poales	FR	WAPET	December	2010	13	4	Early	30/12/2010
547	796224	1	Seed	Equisetopsida	Poales	FR	WAPET	December	2010	13	4	Early	30/12/2010
548	796225	18	Seed	Equisetopsida	Poales	FR	WAPET	December	2010	13	4	Early	30/12/2010
549	798934	1	Invertebrate	Gastropoda	Stylommatophora	CoG	WAPET	December	2010	13	4	Early	30/12/2010
550	1674522	1	Seed	Equisetopsida	Asterales	FR	WAPET	December	2010	13	4	Early	30/12/2010
551	796243	1	Seed	Equisetopsida	Asterales	PME	WAPET	December	2010	13	4	Early	31/12/2010
552	796244	1	Seed	Equisetopsida	Asterales	PME	WAPET	December	2010	13	4	Early	31/12/2010
553	798050	1	Seed	Equisetopsida	Poales	PME	WAPET	December	2010	13	4	Early	31/12/2010
554	798054	1	Plant material	Equisetopsida	Poales	PME	WAPET	December	2010	13	4	Early	31/12/2010
555	798062	2	Seed	Equisetopsida	Asterales	PME	WAPET	December	2010	13	4	Early	31/12/2010
556	796249	2	Seed	Equisetopsida	Asterales	CoG	WAPET	January	2011	14	1	Early	4/1/2011
557	796256	5	Seed	Equisetopsida	Poales	CoG	WAPET	January	2011	14	1	Early	4/1/2011
558	796268	1	Seed	Equisetopsida	Poales	CoG	WAPET	January	2011	14	1	Early	4/1/2011
559	797159	12	Invertebrate	Insecta	Diptera	FP	Production Village	January	2011	14	1	Early	5/1/2011
560	1678361	2	Invertebrate	Insecta	Diptera	FP	Production Village	January	2011	14	1	Early	5/1/2011
561	1678363	1	Invertebrate	Insecta	Hemiptera	FP	Production Village	January	2011	14	1	Early	5/1/2011
562	798018	1	Seed	Equisetopsida	Poales	CoG	WAPET	January	2011	14	1	Early	6/1/2011
563	798020	1	Invertebrate	Insecta	Hymenoptera	FR	WAPET	January	2011	14	1	Early	6/1/2011
564	798818	1	Invertebrate	Insecta	Hymenoptera	PME	WAPET	January	2011	14	1	Early	6/1/2011
565	1678370	1	Invertebrate	Insecta	Coleoptera	PME	WAPET	January	2011	14	1	Early	6/1/2011
566	2100133	2	Invertebrate	Insecta	Coleoptera	PME	WAPET	January	2011	14	1	Early	6/1/2011
567	2100138	2	Invertebrate	Insecta	Coleoptera	PME	WAPET	January	2011	14	1	Early	6/1/2011
568	798811	2	Seed	Equisetopsida	Poales	FR	WAPET	January	2011	14	1	Early	7/1/2011
569	798812	1	Seed	Equisetopsida	Asterales	FR	WAPET	January	2011	14	1	Early	7/1/2011
570	798813	1	Seed	Equisetopsida	Pmaterial	FR	WAPET	January	2011	14	1	Early	7/1/2011
571	798814	16	Seed	Equisetopsida	Poales	FR	WAPET	January	2011	14	1	Early	7/1/2011
572	798815	9	Seed	Equisetopsida	Poales	FR	WAPET	January	2011	14	1	Early	7/1/2011
573	798816	1	Seed	Equisetopsida	Poales	FR	WAPET	January	2011	14	1	Early	7/1/2011
574	798935	1	Invertebrate	Insecta	Lepidoptera	CoG	WAPET	January	2011	14	1	Early	7/1/2011
575	1674523	1	Seed	Equisetopsida	Poales	FR	WAPET	January	2011	14	1	Early	7/1/2011
576	1674525	1	Seed	Equisetopsida	Asterales	FR	WAPET	January	2011	14	1	Early	7/1/2011
577	801004	2	Seed	Equisetopsida	Poales	CoG	WAPET	January	2011	14	1	Early	9/1/2011
578	801013	2	Seed	Equisetopsida	Pmaterial	CoG	WAPET	January	2011	14	1	Early	9/1/2011
579	800956	1	Seed	Equisetopsida	Poales	FR	WAPET	January	2011	14	1	Early	10/1/2011
580	800957	1	Invertebrate	Insecta	Coleoptera	DVT	WAPET	January	2011	14	1	Early	10/1/2011
581	800958	1	Seed	Equisetopsida	Poales	FR	WAPET	January	2011	14	1	Early	10/1/2011
582	800959	1	Seed	Equisetopsida	Asterales	CoG	WAPET	January	2011	14	1	Early	10/1/2011
583	800960	1	Seed	Equisetopsida	Poales	FR	WAPET	January	2011	14	1	Early	10/1/2011
584	800962	1	Seed	Equisetopsida	Asterales	FR	WAPET	January	2011	14	1	Early	10/1/2011
585	800963	4	Seed	Equisetopsida	Poales	FR	WAPET	January	2011	14	1	Early	10/1/2011
586	833687	1	Seed	Equisetopsida	Rosales	FR	WAPET	January	2011	14	1	Early	15/01/2011
587	1678373	1	Invertebrate	Arachnida	Araneae	PL	Other	January	2011	14	1	Early	17/01/2011
588	806989	2	Seed	Equisetopsida	Pmaterial	CoG	WAPET	January	2011	14	1	Early	18/01/2011
589	807102	1	Invertebrate	Insecta	Coleoptera	DVT	Other	January	2011	14	1	Early	19/01/2011
590	807125	6	Invertebrate	Insecta	Coleoptera	DVT	Other	January	2011	14	1	Early	19/01/2011
591	807127	1	Invertebrate	Insecta	Diptera	DVT	Other	January	2011	14	1	Early	19/01/2011
592	807128	1	Invertebrate	Insecta	Lepidoptera	DVT	Other	January	2011	14	1	Early	19/01/2011
593	1678374	1	Invertebrate	Insecta	Hymenoptera	DVT	Other	January	2011	14	1	Early	19/01/2011
594	811638	1	Vertebrate	Aves	Cuculiformes	DVT	WAPET	January	2011	14	1	Early	20/01/2011
595	810374	1	Invertebrate	Insecta	Lepidoptera	CoG	LNG Plant	January	2011	14	1	Early	21/01/2011
596	1678378	1	Invertebrate	Insecta	Lepidoptera	CoG	LNG Plant	January	2011	14	1	Early	21/01/2011
597	811657	1	Seed	Equisetopsida	Asterales	FR	WAPET	January	2011	14	1	Early	23/01/2011
598	811658	1	Seed	Equisetopsida	Pmaterial	FR	WAPET	January	2011	14	1	Early	23/01/2011
599	811660	1	Seed	Equisetopsida	Pmaterial	FR	WAPET	January	2011	14	1	Early	23/01/2011
600	811661	1	Invertebrate	Insecta	Lepidoptera	FR	WAPET	January	2011	14	1	Early	23/01/2011
601	811663	1	Invertebrate	Arachnida	Araneae	FR	WAPET	January	2011	14	1	Early	23/01/2011
602	1674526	4	Seed	Equisetopsida	Poales	FR	WAPET	January	2011	14	1	Early	23/01/2011
603	827148	1	Invertebrate	Insecta	Coleoptera	DVT	WAPET	January	2011	14	1	Early	25/01/2011
604	828527	1	Invertebrate	Insecta	Coleoptera	CoG	WAPET	January	2011	14	1	Early	25/01/2011
605	829696	1	Invertebrate	Insecta	Coleoptera	DVT	WAPET	January	2011	14	1	Early	26/01/2011
606	828539	1	Invertebrate	Insecta	Diptera	FP	Construction Village	January	2011	14	1	Early	30/01/2011
607	829680	1	Invertebrate	Insecta	Coleoptera	DVT	WAPET	February	2011	15	1	Early	2/2/2011
608	825790	1	Invertebrate	Insecta	Lepidoptera	DVT	WAPET	February	2011	15	1	Early	4/2/2011
609	829667	1	Invertebrate	Insecta	Lepidoptera	DVT	WAPET	February	2011	15	1	Early	4/2/2011
610	828487	1	Seed	Equisetopsida	Asterales	PME	WAPET	February	2011	15	1	Early	5/2/2011
611	828497	1	Seed	Equisetopsida	Pmaterial	PME	WAPET	February	2011	15	1	Early	5/2/2011
612	828498	1	Seed	Equisetopsida	Poales	PME	WAPET	February	2011	15	1	Early	5/2/2011
613	828500	2	Seed	Equisetopsida	Pmaterial	PME	WAPET	February	2011	15	1	Early	5/2/2011
614	828577	1	Invertebrate	Insecta	Lepidoptera	DVT	WAPET	February	2011	15	1	Early	5/2/2011
615	828669	1	Invertebrate	Insecta	Lepidoptera	DVT	WAPET	February	2011	15	1	Early	5/2/2011
616	829902	1	Seed	Equisetopsida	Poales	CoG	WAPET	February	2011	15	1	Early	8/2/2011
617	830000	3	Seed	Equisetopsida	Poales	CoG	WAPET	February	2011	15	1	Early	8/2/2011
618	833300	1	Seed	Equisetopsida	Asterales	FR	WAPET	February	2011	15	1	Early	8/2/2011
619	833284	1	Invertebrate	Insecta	Coleoptera	DVT	WAPET	February	2011	15	1	Early	9/2/2011
620	833683	1	Invertebrate	Insecta	Coleoptera	DVT	WAPET	February	2011	15	1	Early	12/2/2011
621	833685	1	Invertebrate	Insecta	Blattodea	DVT	WAPET	February	2011	15	1	Early	12/2/2011
622	833686	1	Invertebrate	Insecta	Neuroptera	DVT	WAPET	February	2011	15	1	Early	12/2/2011
623	833688	1	Invertebrate	Insecta	Coleoptera	DVT	WAPET	February	2011	15	1	Early	12/2/2011
624	833690	1	Invertebrate	Insecta	Coleoptera	DVT	WAPET	February	2011	15	1	Early	12/2/2011
625	833692	1	Invertebrate	Insecta	Coleoptera	DVT	WAPET	February	2011	15	1	Early	12/2/2011
626	833694	1	Invertebrate	Insecta	Hymenoptera	DVT	WAPET	February	2011	15	1	Early	12/2/2011
627	834735	1	Invertebrate	Arachnida	Araneae	CoG	Construction Village	February	2011	15	1	Early	12/2/2011
628	1678379	1	Invertebrate	Insecta	Coleoptera	DVT	WAPET	February	2011	15	1	Early	12/2/2011
629	1678380	1	Invertebrate	Insecta	Hymenoptera	DVT	WAPET	February	2011	15	1	Early	12/2/2011
630	833671	2	Invertebrate	Insecta	Hymenoptera	DVT	WAPET	February	2011	15	1	Early	13/02/2011
631	834738	11	Invertebrate	Insecta	Coleoptera	DVT	WAPET	February	2011	15	1	Early	14/02/2011
632	834740	1	Invertebrate	Insecta	Coleoptera	DVT	WAPET	February	2011	15	1	Early	14/02/2011
633	1678382	6	Invertebrate	Insecta	Coleoptera	DVT	WAPET	February	2011	15	1	Early	14/02/2011
634	1678384	2	Invertebrate	Insecta	Coleoptera	DVT	WAPET	February	2011	15	1	Early	14/02/2011
635	1678386	1	Invertebrate	Insecta	Coleoptera	DVT	WAPET	February	2011	15	1	Early	14/02/2011
636	869505	3	Seed	Equisetopsida	Poales	CoG	WAPET	March	2011	16	1	Early	8/3/2011
637	1674527	4	Seed	Equisetopsida	Poales	CoG	WAPET	March	2011	16	1	Early	8/3/2011
638	869673	2	Invertebrate	Arachnida	Araneae	PME	Construction Village	March	2011	16	1	Early	9/3/2011
639	1678393	1	Invertebrate	Insecta	Coleoptera	PME	Construction Village	March	2011	16	1	Early	9/3/2011
640	867239	1	Invertebrate	Insecta	Coleoptera	FR	WAPET	March	2011	16	1	Early	10/3/2011
641	869494	5	Seed	Equisetopsida	Poales	CoG	WAPET	March	2011	16	1	Early	10/3/2011
642	869511	1	Seed	Equisetopsida	Poales	CoG	WAPET	March	2011	16	1	Early	10/3/2011
643	1674532	1	Seed	Equisetopsida	Poales	CoG	WAPET	March	2011	16	1	Early	10/3/2011
644	1674533	2	Seed	Equisetopsida	Poales	CoG	WAPET	March	2011	16	1	Early	10/3/2011
645	867267	1	Invertebrate	Insecta	Lepidoptera	DVT	WAPET	March	2011	16	1	Early	12/3/2011
646	867354	1	Invertebrate	Insecta	Lepidoptera	PME	WAPET	March	2011	16	1	Early	12/3/2011
647	867435	1	Invertebrate	Insecta	Lepidoptera	PME	WAPET	March	2011	16	1	Early	12/3/2011
648	867514	1	Invertebrate	Insecta	Lepidoptera	FR	WAPET	March	2011	16	1	Early	12/3/2011
649	867590	1	Invertebrate	Insecta	Lepidoptera	PME	WAPET	March	2011	16	1	Early	12/3/2011
650	869497	1	Invertebrate	Insecta	Hymenoptera	CoG	WAPET	March	2011	16	1	Early	12/3/2011
651	867655	7	Invertebrate	Insecta	Lepidoptera	DVT	WAPET	March	2011	16	1	Early	13/03/2011
652	868319	2	Invertebrate	Insecta	Lepidoptera	DVT	WAPET	March	2011	16	1	Early	13/03/2011
653	868363	1	Invertebrate	Insecta	Lepidoptera	FP	Other	March	2011	16	1	Early	14/03/2011
654	871285	1	Invertebrate	Insecta	Diptera	FP	Construction Village	March	2011	16	1	Early	17/03/2011
655	868425	1	Invertebrate	Insecta	Hymenoptera	FP	Construction Village	March	2011	16	1	Early	18/03/2011
656	869669	4	Invertebrate	Insecta	Diptera	DVT	MOF	March	2011	16	1	Early	19/03/2011
657	871363	3	Seed	Equisetopsida	Poales	FR	WAPET	March	2011	16	1	Early	19/03/2011
658	900971	1	Seed	Equisetopsida	Poales	PME	WAPET	March	2011	16	1	Early	19/03/2011
659	871374	1	Invertebrate	Insecta	Coleoptera	DVT	WAPET	March	2011	16	1	Early	20/03/2011
660	872561	4	Invertebrate	Magnoliopsida	Malpighiales	DVT	WAPET	March	2011	16	1	Early	20/03/2011
661	872610	1	Invertebrate	Insecta	Blattodea	PL	Construction Village	March	2011	16	1	Early	23/03/2011
662	875014	1	Invertebrate	Insecta	Lepidoptera	FP	Construction Village	March	2011	16	1	Early	23/03/2011
663	878277	3	Seed	Equisetopsida	Poales	FR	WAPET	March	2011	16	1	Early	25/03/2011
664	878297	5	Seed	Equisetopsida	Poales	FR	WAPET	March	2011	16	1	Early	25/03/2011
665	881043	1	Invertebrate	Insecta	Lepidoptera	FR	WAPET	March	2011	16	1	Early	25/03/2011
666	878308	2	Seed	Equisetopsida	Poales	FR	WAPET	March	2011	16	1	Early	28/03/2011
667	878322	2	Seed	Equisetopsida	Poales	FR	WAPET	March	2011	16	1	Early	28/03/2011
668	878340	1	Seed	Equisetopsida	Poales	FR	WAPET	March	2011	16	1	Early	28/03/2011
669	878349	1	Invertebrate	Insecta	Hymenoptera	FR	WAPET	March	2011	16	1	Early	28/03/2011
670	879701	1	Invertebrate	Insecta	Lepidoptera	FP	Production Village	March	2011	16	1	Early	28/03/2011
671	1674534	7	Seed	Equisetopsida	Poales	FR	WAPET	March	2011	16	1	Early	28/03/2011
672	879476	3	Seed	Equisetopsida	Poales	OPT	BWI Airport	March	2011	16	1	Early	29/03/2011
673	879477	12	Seed	Equisetopsida	Poales	CoG	WAPET	March	2011	16	1	Early	29/03/2011
674	879479	4	Seed	Equisetopsida	Poales	FR	WAPET	March	2011	16	1	Early	29/03/2011
675	879482	2	Seed	Equisetopsida	Myrtales	FR	WAPET	March	2011	16	1	Early	29/03/2011
676	879483	10	Seed	Equisetopsida	Poales	FR	WAPET	March	2011	16	1	Early	29/03/2011
677	879484	1	Seed	Equisetopsida	Poales	FR	WAPET	March	2011	16	1	Early	29/03/2011
678	1674535	1	Seed	Equisetopsida	Poales	FR	WAPET	March	2011	16	1	Early	29/03/2011
679	1674541	1	Seed	Equisetopsida	Poales	FR	WAPET	March	2011	16	1	Early	29/03/2011
680	1674543	1	Seed	Equisetopsida	Poales	FR	WAPET	March	2011	16	1	Early	29/03/2011
681	1674549	15	Seed	Equisetopsida	Poales	FR	WAPET	March	2011	16	1	Early	29/03/2011
682	1675927	1	Seed	Equisetopsida	Poales	OPT	BWI Airport	March	2011	16	1	Early	29/03/2011
683	882640	1	Invertebrate	Insecta	Lepidoptera	DVT	WAPET	April	2011	17	2	Early	1/4/2011
684	884473	10	Invertebrate	Insecta	Coleoptera	FP	Production Village	April	2011	17	2	Early	2/4/2011
685	884475	2	Seed	Equisetopsida	Poales	FR	WAPET	April	2011	17	2	Early	2/4/2011
686	884476	1	Invertebrate	Arachnida	Araneae	PME	WAPET	April	2011	17	2	Early	2/4/2011
687	884477	1	Seed	Equisetopsida	Pmaterial	PME	WAPET	April	2011	17	2	Early	2/4/2011
688	884478	1	Invertebrate	Insecta	Lepidoptera	DVT	MOF	April	2011	17	2	Early	2/4/2011
689	884489	1	Invertebrate	Insecta	Odonata	DVT	MOF	April	2011	17	2	Early	2/4/2011
690	884490	1	Invertebrate	Insecta	Hemiptera	DVT	MOF	April	2011	17	2	Early	2/4/2011
691	884492	1	Invertebrate	Insecta	Coleoptera	DVT	MOF	April	2011	17	2	Early	2/4/2011
692	884495	1	Invertebrate	Arachnida	Araneae	IST	MOF	April	2011	17	2	Early	2/4/2011
693	1674553	2	Seed	Equisetopsida	Poales	DVT	MOF	April	2011	17	2	Early	2/4/2011
694	1678398	1	Invertebrate	Insecta	Diptera	DVT	MOF	April	2011	17	2	Early	2/4/2011
695	1678399	1	Invertebrate	Insecta	Hemiptera	DVT	MOF	April	2011	17	2	Early	2/4/2011
696	1678401	1	Invertebrate	Insecta	Coleoptera	DVT	MOF	April	2011	17	2	Early	2/4/2011
697	1678403	1	Invertebrate	Insecta	Coleoptera	DVT	MOF	April	2011	17	2	Early	2/4/2011
698	1678405	1	Invertebrate	Insecta	Coleoptera	IST	MOF	April	2011	17	2	Early	2/4/2011
699	887699	1	Invertebrate	Insecta	Coleoptera	FP	Production Village	April	2011	17	2	Early	3/4/2011
700	887672	10	Invertebrate	Insecta	Coleoptera	FP	Production Village	April	2011	17	2	Early	6/4/2011
701	887741	1	Invertebrate	Insecta	Lepidoptera	DVT	WAPET	April	2011	17	2	Early	6/4/2011
702	887779	2	Invertebrate	Insecta	Coleoptera	DVT	WAPET	April	2011	17	2	Early	6/4/2011
703	1678406	6	Invertebrate	Insecta	Diptera	DVT	WAPET	April	2011	17	2	Early	6/4/2011
704	1678407	2	Invertebrate	Insecta	Blattodea	DVT	WAPET	April	2011	17	2	Early	6/4/2011
705	1678409	1	Invertebrate	Insecta	Hemiptera	DVT	WAPET	April	2011	17	2	Early	6/4/2011
706	1678411	1	Invertebrate	Insecta	Coleoptera	DVT	WAPET	April	2011	17	2	Early	6/4/2011
707	1678414	4	Invertebrate	Insecta	Coleoptera	DVT	WAPET	April	2011	17	2	Early	6/4/2011
708	1678416	1	Invertebrate	Insecta	Diptera	DVT	WAPET	April	2011	17	2	Early	6/4/2011
709	1678417	1	Invertebrate	Insecta	Hymenoptera	DVT	WAPET	April	2011	17	2	Early	6/4/2011
710	1678419	1	Invertebrate	Insecta	Diptera	DVT	WAPET	April	2011	17	2	Early	6/4/2011
711	888882	1	Invertebrate	Arachnida	Araneae	DVT	MOF	April	2011	17	2	Early	7/4/2011
712	891031	3	Seed	Equisetopsida	Asterales	CoG	WAPET	April	2011	17	2	Early	7/4/2011
713	891020	1	Invertebrate	Arachnida	Araneae	PME	WAPET	April	2011	17	2	Early	8/4/2011
714	891026	5	Invertebrate	Insecta	Coleoptera	DVT	WAPET	April	2011	17	2	Early	8/4/2011
715	891034	1	Invertebrate	Insecta	Coleoptera	DVT	WAPET	April	2011	17	2	Early	8/4/2011
716	1678450	1	Invertebrate	Insecta	Coleoptera	DVT	WAPET	April	2011	17	2	Early	8/4/2011
717	1678454	1	Invertebrate	Insecta	Coleoptera	DVT	WAPET	April	2011	17	2	Early	8/4/2011
718	1678455	1	Invertebrate	Insecta	Coleoptera	DVT	WAPET	April	2011	17	2	Early	8/4/2011
719	1678458	1	Invertebrate	Insecta	Hemiptera	DVT	WAPET	April	2011	17	2	Early	8/4/2011
720	1678462	1	Invertebrate	Insecta	Coleoptera	DVT	WAPET	April	2011	17	2	Early	8/4/2011
721	892439	1	Seed	Equisetopsida	Poales	DVT	WAPET	April	2011	17	2	Early	9/4/2011
722	892451	5	Seed	Equisetopsida	Poales	CoG	WAPET	April	2011	17	2	Early	9/4/2011
723	892474	5	Seed	Equisetopsida	Poales	CoG	WAPET	April	2011	17	2	Early	9/4/2011
724	892522	7	Seed	Equisetopsida	Poales	CoG	WAPET	April	2011	17	2	Early	9/4/2011
725	892616	2	Seed	Equisetopsida	Pmaterial	CoG	WAPET	April	2011	17	2	Early	9/4/2011
726	892733	2	Seed	Equisetopsida	Poales	FR	WAPET	April	2011	17	2	Early	9/4/2011
727	892792	5	Seed	Equisetopsida	Poales	CoG	WAPET	April	2011	17	2	Early	9/4/2011
728	1674554	1	Seed	Equisetopsida	Poales	DVT	WAPET	April	2011	17	2	Early	9/4/2011
729	892496	6	Seed	Equisetopsida	Poales	CoG	WAPET	April	2011	17	2	Early	10/4/2011
730	892854	1	Seed	Equisetopsida	Poales	CoG	WAPET	April	2011	17	2	Early	10/4/2011
731	1678464	5	Seed	Equisetopsida	Asterales	CoG	WAPET	April	2011	17	2	Early	10/4/2011
732	1678470	2	Seed	Equisetopsida	Poales	CoG	WAPET	April	2011	17	2	Early	10/4/2011
733	1678471	1	Invertebrate	Insecta	Coleoptera	CoG	WAPET	April	2011	17	2	Early	10/4/2011
734	1678473	1	Invertebrate	Insecta	Lepidoptera	CoG	WAPET	April	2011	17	2	Early	10/4/2011
735	896944	1	Seed	Equisetopsida	Poales	CoG	WAPET	April	2011	17	2	Early	12/4/2011
736	896958	5	Seed	Equisetopsida	Poales	CoG	WAPET	April	2011	17	2	Early	13/04/2011
737	896960	4	Seed	Equisetopsida	Poales	CoG	WAPET	April	2011	17	2	Early	13/04/2011
738	896962	5	Seed	Equisetopsida	Poales	CoG	WAPET	April	2011	17	2	Early	13/04/2011
739	896973	1	Seed	Equisetopsida	Poales	CoG	WAPET	April	2011	17	2	Early	13/04/2011
740	1674555	1	Seed	Equisetopsida	Poales	CoG	WAPET	April	2011	17	2	Early	13/04/2011
741	896946	1	Invertebrate	Insecta	Orthoptera	AIRFC	Other	April	2011	17	2	Early	15/04/2011
742	896977	1	Seed	Equisetopsida	Poales	FR	WAPET	April	2011	17	2	Early	15/04/2011
743	896979	6	Seed	Equisetopsida	Asterales	PME	WAPET	April	2011	17	2	Early	15/04/2011
744	1675928	1	Seed	Equisetopsida	Asterales	PME	WAPET	April	2011	17	2	Early	15/04/2011
745	901979	3	Plant material	Equisetopsida	Pmaterial	CoG	WAPET	April	2011	17	2	Early	17/04/2011
746	899661	1	Invertebrate	Insecta	Coleoptera	FP	WAPET	April	2011	17	2	Early	19/04/2011
747	899629	30	Seed	Equisetopsida	Pmaterial	DVT	WAPET	April	2011	17	2	Early	20/04/2011
748	899700	1	Seed	Equisetopsida	Poales	FR	WAPET	April	2011	17	2	Early	20/04/2011
749	900833	3	Seed	Equisetopsida	Poales	FR	WAPET	April	2011	17	2	Early	20/04/2011
750	900840	1	Invertebrate	Insecta	Lepidoptera	DVT	WAPET	April	2011	17	2	Early	20/04/2011
751	901952	1	Invertebrate	Insecta	Coleoptera	DVT	WAPET	April	2011	17	2	Early	21/04/2011
752	901960	2	Seed	Equisetopsida	Pmaterial	FR	WAPET	April	2011	17	2	Early	21/04/2011
753	901963	1	Seed	Equisetopsida	Pmaterial	FR	WAPET	April	2011	17	2	Early	21/04/2011
754	901966	2	Seed	Equisetopsida	Poales	FR	WAPET	April	2011	17	2	Early	21/04/2011
755	901972	1	Seed	Equisetopsida	Poales	FR	WAPET	April	2011	17	2	Early	21/04/2011
756	902040	1	Plant material	Equisetopsida	Pmaterial	FR	WAPET	April	2011	17	2	Early	22/04/2011
757	902438	4	Seed	Equisetopsida	Poales	FR	WAPET	April	2011	17	2	Early	22/04/2011
758	902439	1	Invertebrate	Arachnida	Araneae	PME	WAPET	April	2011	17	2	Early	22/04/2011
759	902441	1	Seed	Equisetopsida	Poales	DVT	WAPET	April	2011	17	2	Early	23/04/2011
760	1674556	1	Invertebrate	Insecta	Lepidoptera	DVT	WAPET	April	2011	17	2	Early	23/04/2011
761	902815	1	Seed	Equisetopsida	Caryophyllale	OPT	BWI Airport	April	2011	17	2	Early	24/04/2011
762	902816	1	Invertebrate	Arachnida	Araneae	IST	MOF	April	2011	17	2	Early	24/04/2011
763	902818	2	Seed	Equisetopsida	Poales	FR	WAPET	April	2011	17	2	Early	24/04/2011
764	902833	1	Seed	Equisetopsida	Poales	DVT	WAPET	April	2011	17	2	Early	24/04/2011
765	902848	1	Plant material	Equisetopsida	Pmaterial	PME	Other	April	2011	17	2	Early	24/04/2011
766	1674565	1	Seed	Equisetopsida	Asterales	DVT	WAPET	April	2011	17	2	Early	24/04/2011
767	1674566	1	Invertebrate	Insecta	Lepidoptera	DVT	WAPET	April	2011	17	2	Early	24/04/2011
768	1674582	1	Invertebrate	Insecta	Lepidoptera	DVT	WAPET	April	2011	17	2	Early	24/04/2011
769	1674605	1	Invertebrate	Insecta	Lepidoptera	DVT	WAPET	April	2011	17	2	Early	24/04/2011
770	1674610	1	Invertebrate	Arachnida	Araneae	DVT	WAPET	April	2011	17	2	Early	24/04/2011
771	902834	1	Invertebrate	Insecta	Coleoptera	DVT	WAPET	April	2011	17	2	Early	25/04/2011
772	902835	1	Vertebrate	Reptilia	Squamata	DVT	WAPET	April	2011	17	2	Early	25/04/2011
773	902852	1	Invertebrate	Arachnida	Araneae	DVT	MOF	April	2011	17	2	Early	26/04/2011
774	925331	6	Seed	Equisetopsida	Poales	FR	WAPET	April	2011	17	2	Early	26/04/2011
775	925347	2	Seed	Equisetopsida	Poales	FR	WAPET	April	2011	17	2	Early	26/04/2011
776	925355	3	Seed	Equisetopsida	Poales	FR	WAPET	April	2011	17	2	Early	26/04/2011
777	925358	2	Seed	Equisetopsida	Poales	FR	WAPET	April	2011	17	2	Early	26/04/2011
778	925361	2	Seed	Equisetopsida	Poales	FR	WAPET	April	2011	17	2	Early	26/04/2011
779	925362	2	Seed	Equisetopsida	Poales	FR	WAPET	April	2011	17	2	Early	26/04/2011
780	925364	10	Seed	Equisetopsida	Poales	FR	WAPET	April	2011	17	2	Early	26/04/2011
781	1678476	1	Invertebrate	Arachnida	Araneae	DVT	MOF	April	2011	17	2	Early	26/04/2011
782	1678477	1	Invertebrate	Arachnida	Araneae	DVT	MOF	April	2011	17	2	Early	26/04/2011
783	974689	1	Invertebrate	Insecta	Hemiptera	DVT	Other	April	2011	17	2	Early	29/04/2011
784	927189	1	Seed	Equisetopsida	Rosales	IST	MOF	April	2011	17	2	Early	30/04/2011
785	927320	1	Invertebrate	Insecta	Lepidoptera	DVT	WAPET	April	2011	17	2	Early	30/04/2011
786	1678513	1	Invertebrate	Insecta	Diptera	DVT	MOF	April	2011	17	2	Early	30/04/2011
787	1678524	1	Invertebrate	Insecta	Lepidoptera	DVT	MOF	April	2011	17	2	Early	30/04/2011
788	957680	1	Invertebrate	Insecta	Hymenoptera	CoG	WAPET	May	2011	18	2	Early	1/5/2011
789	957683	2	Seed	Equisetopsida	Poales	CoG	WAPET	May	2011	18	2	Early	1/5/2011
790	957760	1	Invertebrate	Insecta	Blattodea	PME	WAPET	May	2011	18	2	Early	1/5/2011
791	957772	1	Invertebrate	Insecta	Diptera	DVT	WAPET	May	2011	18	2	Early	1/5/2011
792	1678534	1	Seed	Equisetopsida	Caryophyllales	PME	WAPET	May	2011	18	2	Early	1/5/2011
793	1678536	1	Seed	Equisetopsida	Asterales	PME	WAPET	May	2011	18	2	Early	1/5/2011
794	1678537	1	Seed	Equisetopsida	Poales	PME	WAPET	May	2011	18	2	Early	1/5/2011
795	1678542	1	Seed	Equisetopsida	Poales	PME	WAPET	May	2011	18	2	Early	1/5/2011
796	1678551	1	Invertebrate	Insecta	Coleoptera	DVT	WAPET	May	2011	18	2	Early	1/5/2011
797	1678553	10	Invertebrate	Insecta	Diptera	DVT	WAPET	May	2011	18	2	Early	1/5/2011
798	1678555	10	Invertebrate	Insecta	Diptera	DVT	WAPET	May	2011	18	2	Early	1/5/2011
799	969315	1	Invertebrate	Insecta	Coleoptera	AIRFC	Other	May	2011	18	2	Early	3/5/2011
800	972040	2	Invertebrate	Insecta	Hymenoptera	IST	MOF	May	2011	18	2	Early	8/5/2011
801	973365	4	Invertebrate	Insecta	Lepidoptera	IST	WAPET	May	2011	18	2	Early	9/5/2011
802	976071	30	Invertebrate	Insecta	Psocoptera	FP	Construction Village	May	2011	18	2	Early	11/5/2011
803	976116	2	Invertebrate	Insecta	Hemiptera	IST	WAPET	May	2011	18	2	Early	12/5/2011
804	1678557	1	Invertebrate	Insecta	Diptera	IST	WAPET	May	2011	18	2	Early	12/5/2011
805	977392	1	Invertebrate	Insecta	Psocoptera	IST	MOF	May	2011	18	2	Early	13/05/2011
806	977448	1	Invertebrate	Gastropoda	Stylommatophora	IST	MOF	May	2011	18	2	Early	13/05/2011
807	978579	1	Vertebrate	Vertebrate	Vertebrate	IST	MOF	May	2011	18	2	Early	14/05/2011
808	980567	1	Invertebrate	Insecta	Hymenoptera	IST	WAPET	May	2011	18	2	Early	14/05/2011
809	980521	1	Vertebrate	Actinopterygii	Tetraodontiformes	IST	MOF	May	2011	18	2	Early	16/05/2011
810	980541	1	Invertebrate	Insecta	Orthoptera	IST	WAPET	May	2011	18	2	Early	16/05/2011
811	980557	2	Invertebrate	Insecta	Psocoptera	IST	MOF	May	2011	18	2	Early	16/05/2011
812	980562	10	Invertebrate	Insecta	Diptera	IST	WAPET	May	2011	18	2	Early	16/05/2011
813	980580	1	Invertebrate	Insecta	Diptera	IST	WAPET	May	2011	18	2	Early	16/05/2011
814	980583	1	Invertebrate	Insecta	Psocoptera	IST	MOF	May	2011	18	2	Early	17/05/2011
815	980590	2	Invertebrate	Insecta	Coleoptera	IST	MOF	May	2011	18	2	Early	17/05/2011
816	981807	1	Invertebrate	Insecta	Coleoptera	IST	MOF	May	2011	18	2	Early	17/05/2011
817	1678561	1	Invertebrate	Arachnida	Araneae	IST	MOF	May	2011	18	2	Early	17/05/2011
818	1678563	1	Invertebrate	Arachnida	Araneae	IST	MOF	May	2011	18	2	Early	17/05/2011
819	1678565	1	Invertebrate	Insecta	Hymenoptera	IST	MOF	May	2011	18	2	Early	17/05/2011
820	981784	6	Invertebrate	Insecta	Coleoptera	IST	MOF	May	2011	18	2	Early	18/05/2011
821	981799	1	Invertebrate	Insecta	Coleoptera	IST	MOF	May	2011	18	2	Early	18/05/2011
822	981825	10	Invertebrate	Insecta	Diptera	IST	MOF	May	2011	18	2	Early	18/05/2011
823	981853	50	Invertebrate	Insecta	Hymenoptera	IST	MOF	May	2011	18	2	Early	18/05/2011
824	981917	1	Invertebrate	Arachnida	Araneae	IST	MOF	May	2011	18	2	Early	18/05/2011
825	982983	1	Invertebrate	Arachnida	Araneae	IST	MOF	May	2011	18	2	Early	18/05/2011
826	982990	5	Invertebrate	Insecta	Coleoptera	IST	MOF	May	2011	18	2	Early	18/05/2011
827	982995	1	Seed	Equisetopsida	Fabales	IST	MOF	May	2011	18	2	Early	18/05/2011
828	983012	1	Invertebrate	Insecta	Coleoptera	IST	MOF	May	2011	18	2	Early	18/05/2011
829	983015	1	Invertebrate	Insecta	Coleoptera	IST	MOF	May	2011	18	2	Early	18/05/2011
830	983020	1	Invertebrate	Arachnida	Araneae	IST	MOF	May	2011	18	2	Early	18/05/2011
831	983034	1	Invertebrate	Insecta	Coleoptera	IST	MOF	May	2011	18	2	Early	18/05/2011
832	1679923	1	Invertebrate	Insecta	Coleoptera	IST	MOF	May	2011	18	2	Early	18/05/2011
833	1679924	1	Invertebrate	Arachnida	Araneae	IST	MOF	May	2011	18	2	Early	18/05/2011
834	983058	3	Invertebrate	Arachnida	Araneae	IST	MOF	May	2011	18	2	Early	19/05/2011
835	983075	1	Invertebrate	Insecta	Coleoptera	IST	MOF	May	2011	18	2	Early	19/05/2011
836	984330	1	Invertebrate	Insecta	Hymenoptera	IST	MOF	May	2011	18	2	Early	19/05/2011
837	1679925	1	Invertebrate	Arachnida	Araneae	IST	MOF	May	2011	18	2	Early	19/05/2011
838	985641	1	Invertebrate	Insecta	Lepidoptera	IST	MOF	May	2011	18	2	Early	20/05/2011
839	985642	1	Invertebrate	Insecta	Coleoptera	IST	WAPET	May	2011	18	2	Early	20/05/2011
840	985653	1	Invertebrate	Insecta	Coleoptera	IST	WAPET	May	2011	18	2	Early	21/05/2011
841	985812	5	Seed	Equisetopsida	Caryophyllale	IST	MOF	May	2011	18	2	Early	21/05/2011
842	985817	4	Invertebrate	Insecta	Coleoptera	IST	MOF	May	2011	18	2	Early	21/05/2011
843	985820	2	Invertebrate	Arachnida	Araneae	IST	MOF	May	2011	18	2	Early	21/05/2011
844	985821	1	Invertebrate	Insecta	Hymenoptera	IST	MOF	May	2011	18	2	Early	21/05/2011
845	985822	1	Invertebrate	Insecta	Coleoptera	IST	MOF	May	2011	18	2	Early	21/05/2011
846	985824	2	Seed	Equisetopsida	Poales	FR	WAPET	May	2011	18	2	Early	21/05/2011
847	985825	1	Invertebrate	Insecta	Coleoptera	IST	MOF	May	2011	18	2	Early	21/05/2011
848	987522	1	Invertebrate	Arachnida	Araneae	IST	MOF	May	2011	18	2	Early	21/05/2011
849	989064	1	Invertebrate	Insecta	Odonata	DVT	Other	May	2011	18	2	Early	21/05/2011
850	1679926	1	Invertebrate	Arachnida	Araneae	IST	MOF	May	2011	18	2	Early	21/05/2011
851	1679928	1	Invertebrate	Arachnida	Araneae	IST	MOF	May	2011	18	2	Early	21/05/2011
852	986018	1	Invertebrate	Arachnida	Araneae	IST	MOF	May	2011	18	2	Early	22/05/2011
853	986044	1	Invertebrate	Insecta	Hymenoptera	IST	MOF	May	2011	18	2	Early	22/05/2011
854	986047	1	Invertebrate	Arachnida	Araneae	IST	MOF	May	2011	18	2	Early	22/05/2011
855	986058	4	Invertebrate	Insecta	Diptera	IST	MOF	May	2011	18	2	Early	22/05/2011
856	986108	8	Invertebrate	Insecta	Diptera	IST	WAPET	May	2011	18	2	Early	22/05/2011
857	986382	1	Invertebrate	Insecta	Coleoptera	IST	WAPET	May	2011	18	2	Early	22/05/2011
858	1679929	1	Invertebrate	Insecta	Lepidoptera	IST	MOF	May	2011	18	2	Early	22/05/2011
859	1679930	1	Invertebrate	Insecta	Coleoptera	IST	MOF	May	2011	18	2	Early	22/05/2011
860	1679932	1	Invertebrate	Insecta	Coleoptera	IST	MOF	May	2011	18	2	Early	22/05/2011
861	1679933	1	Invertebrate	Insecta	Coleoptera	IST	MOF	May	2011	18	2	Early	22/05/2011
862	1679935	2	Invertebrate	Insecta	Diptera	IST	MOF	May	2011	18	2	Early	22/05/2011
863	989056	1	Seed	Equisetopsida	Poales	PME	WAPET	May	2011	18	2	Early	24/05/2011
864	989080	2	Invertebrate	Arachnida	Araneae	DVT	Other	May	2011	18	2	Early	24/05/2011
865	1674623	1	Invertebrate	Insecta	Lepidoptera	DVT	Other	May	2011	18	2	Early	24/05/2011
866	1674625	1	Invertebrate	Insecta	Coleoptera	DVT	Other	May	2011	18	2	Early	24/05/2011
867	1674626	4	Invertebrate	Insecta	Coleoptera	DVT	Other	May	2011	18	2	Early	24/05/2011
868	1674628	1	Invertebrate	Insecta	Hemiptera	DVT	Other	May	2011	18	2	Early	24/05/2011
869	1674678	1	Invertebrate	Insecta	Hymenoptera	DVT	Other	May	2011	18	2	Early	24/05/2011
870	1674804	4	Invertebrate	Insecta	Hymenoptera	DVT	Other	May	2011	18	2	Early	24/05/2011
871	1674809	1	Invertebrate	Insecta	Hemiptera	DVT	Other	May	2011	18	2	Early	24/05/2011
872	1674810	10	Invertebrate	Insecta	Diptera	DVT	Other	May	2011	18	2	Early	24/05/2011
873	990690	3	Invertebrate	Insecta	Lepidoptera	IST	MOF	May	2011	18	2	Early	25/05/2011
874	993612	1	Invertebrate	Insecta	Orthoptera	CoG	WAPET	May	2011	18	2	Early	25/05/2011
875	993616	1	Seed	Equisetopsida	Poales	CoG	WAPET	May	2011	18	2	Early	25/05/2011
876	1679937	1	Invertebrate	Insecta	Lepidoptera	IST	MOF	May	2011	18	2	Early	25/05/2011
877	1679938	1	Invertebrate	Insecta	Lepidoptera	IST	MOF	May	2011	18	2	Early	25/05/2011
878	990479	1	Invertebrate	Insecta	Coleoptera	IST	MOF	May	2011	18	2	Early	26/05/2011
879	990490	1	Invertebrate	Insecta	Coleoptera	IST	MOF	May	2011	18	2	Early	26/05/2011
880	990516	1	Invertebrate	Arachnida	Araneae	IST	MOF	May	2011	18	2	Early	26/05/2011
881	990603	2	Invertebrate	Insecta	Lepidoptera	IST	MOF	May	2011	18	2	Early	26/05/2011
882	993610	3	Invertebrate	Insecta	Coleoptera	IST	MOF	May	2011	18	2	Early	27/05/2011
883	993732	2	Seed	Equisetopsida	Poales	FR	WAPET	May	2011	18	2	Early	27/05/2011
884	993931	1	Invertebrate	Arachnida	Araneae	IST	MOF	May	2011	18	2	Early	30/05/2011
885	993945	1	Invertebrate	Arachnida	Araneae	IST	MOF	May	2011	18	2	Early	30/05/2011
886	996480	1	Plant material	Equisetopsida	Poales	PME	WAPET	May	2011	18	2	Early	31/05/2011
887	999483	1	Invertebrate	Insecta	Coleoptera	IST	MOF	June	2011	19	2	Early	1/6/2011
888	1000961	2	Invertebrate	Gastropoda	Stylommatophora	IST	MOF	June	2011	19	2	Early	3/6/2011
889	1000963	2	Seed	Equisetopsida	Poales	CoG	WAPET	June	2011	19	2	Early	3/6/2011
890	1000967	1	Invertebrate	Arachnida	Araneae	IST	MOF	June	2011	19	2	Early	3/6/2011
891	1000969	1	Invertebrate	Insecta	Hymenoptera	FR	WAPET	June	2011	19	2	Early	3/6/2011
892	1000970	1	Seed	Equisetopsida	Poales	FR	WAPET	June	2011	19	2	Early	3/6/2011
893	1000971	2	Seed	Equisetopsida	Poales	PME	WAPET	June	2011	19	2	Early	3/6/2011
894	1002309	2	Invertebrate	Insecta	Lepidoptera	DVT	WAPET	June	2011	19	2	Early	4/6/2011
895	1679945	4	Invertebrate	Insecta	Orthoptera	DVT	WAPET	June	2011	19	2	Early	4/6/2011
896	1679947	10	Invertebrate	Invertebrate	Invertebrate	DVT	WAPET	June	2011	19	2	Early	4/6/2011
897	1679956	1	Invertebrate	Insecta	Orthoptera	DVT	WAPET	June	2011	19	2	Early	4/6/2011
898	1679958	1	Invertebrate	Insecta	Orthoptera	DVT	WAPET	June	2011	19	2	Early	4/6/2011
899	1679959	1	Invertebrate	Insecta	Blattodea	DVT	WAPET	June	2011	19	2	Early	4/6/2011
900	1679961	1	Invertebrate	Insecta	Lepidoptera	DVT	WAPET	June	2011	19	2	Early	4/6/2011
901	1003377	2	Invertebrate	Arachnida	Araneae	IST	MOF	June	2011	19	2	Early	7/6/2011
902	1011372	1	Invertebrate	Arachnida	Ixodida	DVT	Barge	June	2011	19	2	Early	7/6/2011
903	1679962	1	Invertebrate	Arachnida	Araneae	IST	MOF	June	2011	19	2	Early	7/6/2011
904	1004611	2	Invertebrate	Insecta	Hemiptera	IST	MOF	June	2011	19	2	Early	8/6/2011
905	1679964	1	Invertebrate	Insecta	Coleoptera	IST	MOF	June	2011	19	2	Early	8/6/2011
906	1006010	1	Invertebrate	Insecta	Neuroptera	IST	MOF	June	2011	19	2	Early	9/6/2011
907	1007433	1	Seed	Equisetopsida	Poales	FR	WAPET	June	2011	19	2	Early	9/6/2011
908	1007455	1	Vertebrate	Reptilia	Squamata	CoG	Other	June	2011	19	2	Early	9/6/2011
909	1007435	1	Seed	Equisetopsida	Asterales	PME	WAPET	June	2011	19	2	Early	10/6/2011
910	1007436	3	Seed	Equisetopsida	Poales	FR	WAPET	June	2011	19	2	Early	10/6/2011
911	1007437	5	Seed	Equisetopsida	Poales	FR	WAPET	June	2011	19	2	Early	10/6/2011
912	1011380	10	Invertebrate	Insecta	Coleoptera	IST	MOF	June	2011	19	2	Early	14/06/2011
913	1015662	1	Invertebrate	Arachnida	Araneae	DVT	Other	June	2011	19	2	Early	16/06/2011
914	1014026	1	Invertebrate	Arachnida	Araneae	IST	WAPET	June	2011	19	2	Early	17/06/2011
915	1014029	1	Invertebrate	Insecta	Hymenoptera	CoG	WAPET	June	2011	19	2	Early	17/06/2011
916	1017278	10	Invertebrate	Insecta	Diptera	IST	WAPET	June	2011	19	2	Early	21/06/2011
917	1017409	1	Invertebrate	Insecta	Lepidoptera	IST	WAPET	June	2011	19	2	Early	21/06/2011
918	1018355	1	Seed	Equisetopsida	Poales	CoG	WAPET	June	2011	19	2	Early	21/06/2011
919	1018360	1	Seed	Equisetopsida	Poales	CoG	WAPET	June	2011	19	2	Early	22/06/2011
920	1692480	6	Seed	Equisetopsida	Poales	CoG	WAPET	June	2011	19	2	Early	22/06/2011
921	1021277	1	Seed	Equisetopsida	Asterales	PME	WAPET	June	2011	19	2	Early	24/06/2011
922	1023423	2	Seed	Equisetopsida	Poales	CoG	WAPET	June	2011	19	2	Early	24/06/2011
923	1023291	4	Seed	Equisetopsida	Poales	FR	WAPET	June	2011	19	2	Early	25/06/2011
924	1023495	2	Seed	Equisetopsida	Poales	CoG	WAPET	June	2011	19	2	Early	25/06/2011
925	1675897	1	Seed	Equisetopsida	Poales	CoG	WAPET	June	2011	19	2	Early	25/06/2011
926	1021299	4	Invertebrate	Arachnida	Araneae	IST	MOF	June	2011	19	2	Early	26/06/2011
927	1021329	1	Seed	Equisetopsida	Poales	IST	MOF	June	2011	19	2	Early	26/06/2011
928	1021879	1	Invertebrate	Arachnida	Araneae	IST	MOF	June	2011	19	2	Early	26/06/2011
929	1030001	3	Seed	Equisetopsida	Poales	CoG	WAPET	June	2011	19	2	Early	26/06/2011
930	1030030	1	Seed	Equisetopsida	Poales	CoG	WAPET	June	2011	19	2	Early	26/06/2011
931	1029998	1	Seed	Equisetopsida	Poales	CoG	WAPET	June	2011	19	2	Early	27/06/2011
932	1030020	1	Seed	Equisetopsida	Poales	CoG	WAPET	June	2011	19	2	Early	27/06/2011
933	1030034	3	Seed	Equisetopsida	Poales	PME	WAPET	June	2011	19	2	Early	27/06/2011
934	1030056	1	Invertebrate	Arachnida	Salticidae	IST	MOF	June	2011	19	2	Early	27/06/2011
935	1030069	2	Seed	Equisetopsida	Pmaterial	AIRFC	BWI Airport	June	2011	19	2	Early	27/06/2011
936	1030320	1	Invertebrate	Insecta	Orthoptera	IST	MOF	July	2011	20	3	Early	1/7/2011
937	1037545	1	Seed	Equisetopsida	Asterales	CoG	WAPET	July	2011	20	3	Early	1/7/2011
938	1699591	1	Seed	Equisetopsida	Poales	CoG	WAPET	July	2011	20	3	Early	1/7/2011
939	1699595	1	Invertebrate	Arachnida	Araneae	CoG	WAPET	July	2011	20	3	Early	1/7/2011
940	1699615	3	Invertebrate	Insecta	Hymenoptera	CoG	WAPET	July	2011	20	3	Early	1/7/2011
941	1699629	1	Invertebrate	Insecta	Hymenoptera	CoG	WAPET	July	2011	20	3	Early	1/7/2011
942	1699641	1	Invertebrate	Insecta	Hymenoptera	CoG	WAPET	July	2011	20	3	Early	1/7/2011
943	1699644	1	Seed	Equisetopsida	Seed	CoG	WAPET	July	2011	20	3	Early	1/7/2011
944	1030298	1	Seed	Equisetopsida	Poales	CoG	WAPET	July	2011	20	3	Early	2/7/2011
945	1030310	1	Vertebrate	Reptilia	Squamata	FR	Construction Village	July	2011	20	3	Early	2/7/2011
946	1030336	1	Seed	Equisetopsida	Poales	CoG	WAPET	July	2011	20	3	Early	3/7/2011
947	1033657	1	Invertebrate	Insecta	Lepidoptera	PME	WAPET	July	2011	20	3	Early	4/7/2011
948	1033808	1	Invertebrate	Arachnida	Araneae	MOD	LNG Plant	July	2011	20	3	Early	4/7/2011
949	1037528	37	Seed	Equisetopsida	Caryophyllales	CoG	WAPET	July	2011	20	3	Early	4/7/2011
950	1037530	2	Seed	Equisetopsida	Poales	CoG	WAPET	July	2011	20	3	Early	5/7/2011
951	1035177	20	Seed	Equisetopsida	Myrtales	CoG	LNG Plant	July	2011	20	3	Early	6/7/2011
952	1037532	2	Seed	Equisetopsida	Poales	FR	WAPET	July	2011	20	3	Early	6/7/2011
953	1037533	1	Seed	Equisetopsida	Poales	CoG	WAPET	July	2011	20	3	Early	6/7/2011
954	1037748	1	Invertebrate	Insecta	Diptera	DVT	WAPET	July	2011	20	3	Early	6/7/2011
955	1679972	1	Invertebrate	Insecta	Diptera	DVT	WAPET	July	2011	20	3	Early	6/7/2011
956	1679974	1	Invertebrate	Arachnida	Araneae	DVT	WAPET	July	2011	20	3	Early	6/7/2011
957	1679976	1	Invertebrate	Arachnida	Araneae	DVT	WAPET	July	2011	20	3	Early	6/7/2011
958	1037546	1	Invertebrate	Insecta	Hymenoptera	PME	Other	July	2011	20	3	Early	7/7/2011
959	1037541	5	Seed	Equisetopsida	Poales	FR	WAPET	July	2011	20	3	Early	9/7/2011
960	1042628	1	Invertebrate	Insecta	Diptera	PL	Construction Village	July	2011	20	3	Early	9/7/2011
961	1037735	1	Invertebrate	Gastropoda	Stylommatophora	PL	Production Village	July	2011	20	3	Early	10/7/2011
962	1042607	1	Seed	Equisetopsida	Poales	FR	WAPET	July	2011	20	3	Early	13/07/2011
963	1042611	1	Seed	Equisetopsida	Poales	FR	WAPET	July	2011	20	3	Early	14/07/2011
964	1042614	1	Invertebrate	Insecta	Coleoptera	IST	MOF	July	2011	20	3	Early	15/07/2011
965	1043826	1	Invertebrate	Insecta	Coleoptera	IST	MOF	July	2011	20	3	Early	15/07/2011
966	1043829	1	Invertebrate	Insecta	Hymenoptera	IST	MOF	July	2011	20	3	Early	15/07/2011
967	1679978	1	Invertebrate	Insecta	Coleoptera	IST	MOF	July	2011	20	3	Early	15/07/2011
968	1679979	2	Invertebrate	Insecta	Coleoptera	IST	MOF	July	2011	20	3	Early	15/07/2011
969	1044087	1	Invertebrate	Insecta	Coleoptera	IST	MOF	July	2011	20	3	Early	16/07/2011
970	1044091	2	Invertebrate	Arachnida	Araneae	IST	MOF	July	2011	20	3	Early	16/07/2011
971	1044096	2	Invertebrate	Arachnida	Salticidae	IST	MOF	July	2011	20	3	Early	16/07/2011
972	1044110	1	Invertebrate	Insecta	Lepidoptera	FP	Other	July	2011	20	3	Early	16/07/2011
973	1679982	1	Invertebrate	Insecta	Coleoptera	IST	MOF	July	2011	20	3	Early	16/07/2011
974	1679983	4	Invertebrate	Insecta	Coleoptera	IST	MOF	July	2011	20	3	Early	16/07/2011
975	1679985	1	Invertebrate	Insecta	Lepidoptera	IST	MOF	July	2011	20	3	Early	16/07/2011
976	1679987	1	Invertebrate	Arachnida	Araneae	IST	MOF	July	2011	20	3	Early	16/07/2011
977	1048596	1	Invertebrate	Arachnida	Araneae	DVT	MOF	July	2011	20	3	Early	18/07/2011
978	1679989	1	Invertebrate	Arachnida	Araneae	DVT	MOF	July	2011	20	3	Early	18/07/2011
979	1051563	12	Invertebrate	Insecta	Collembola	PME	MOF	July	2011	20	3	Early	22/07/2011
980	1051594	12	Invertebrate	Insecta	Coleoptera	PME	MOF	July	2011	20	3	Early	22/07/2011
981	1051597	12	Invertebrate	Insecta	Coleoptera	PME	MOF	July	2011	20	3	Early	22/07/2011
982	1051865	12	Invertebrate	Insecta	Collembola	PME	MOF	July	2011	20	3	Early	22/07/2011
983	1051867	1	Invertebrate	Insecta	Lepidoptera	DVT	WAPET	July	2011	20	3	Early	23/07/2011
984	1077544	1	Invertebrate	Insecta	Coleoptera	DVT	Barge	July	2011	20	3	Early	24/07/2011
985	1053562	1	Invertebrate	Insecta	Coleoptera	IST	Other	July	2011	20	3	Early	25/07/2011
986	1053581	1	Plant material	Equisetopsida	Asparagales	IST	Other	July	2011	20	3	Early	25/07/2011
987	1053595	1	Invertebrate	Arachnida	Araneae	IST	MOF	July	2011	20	3	Early	25/07/2011
988	1053613	11	Seed	Equisetopsida	Cucurbitales	IST	MOF	July	2011	20	3	Early	25/07/2011
989	1053623	1	Seed	Equisetopsida	Rosales	IST	MOF	July	2011	20	3	Early	25/07/2011
990	1053645	1	Invertebrate	Insecta	Lepidoptera	IST	MOF	July	2011	20	3	Early	25/07/2011
991	1053652	2	Seed	Equisetopsida	Poales	FR	WAPET	July	2011	20	3	Early	25/07/2011
992	1058199	1	Invertebrate	Insecta	Lepidoptera	IST	MOF	July	2011	20	3	Early	25/07/2011
993	1053603	1	Invertebrate	Diplopoda	Julida	FP	Construction Village	July	2011	20	3	Early	26/07/2011
994	1055008	1	Invertebrate	Arachnida	Araneae	IST	MOF	July	2011	20	3	Early	26/07/2011
995	1055012	1	Invertebrate	Arachnida	Araneae	IST	MOF	July	2011	20	3	Early	26/07/2011
996	1055013	1	Invertebrate	Arachnida	Araneae	IST	MOF	July	2011	20	3	Early	26/07/2011
997	1055016	1	Invertebrate	Arachnida	Araneae	IST	MOF	July	2011	20	3	Early	26/07/2011
998	1679991	1	Invertebrate	Arachnida	Araneae	IST	MOF	July	2011	20	3	Early	26/07/2011
999	1679992	1	Invertebrate	Arachnida	Araneae	IST	MOF	July	2011	20	3	Early	26/07/2011
1000	1679993	1	Invertebrate	Arachnida	Araneae	IST	MOF	July	2011	20	3	Early	26/07/2011
1001	1058164	3	Invertebrate	Arachnida	Araneae	IST	MOF	July	2011	20	3	Early	27/07/2011
1002	1058173	1	Invertebrate	Insecta	Coleoptera	IST	MOF	July	2011	20	3	Early	28/07/2011
1003	1058178	1	Invertebrate	Insecta	Orthoptera	IST	MOF	July	2011	20	3	Early	28/07/2011
1004	1058181	1	Plant material	Equisetopsida	Asparagales	IST	MOF	July	2011	20	3	Early	28/07/2011
1005	1058185	1	Seed	Equisetopsida	Seed	IST	MOF	July	2011	20	3	Early	28/07/2011
1006	1058186	1	Invertebrate	Insecta	Lepidoptera	IST	MOF	July	2011	20	3	Early	28/07/2011
1007	1058192	1	Invertebrate	Insecta	Lepidoptera	IST	MOF	July	2011	20	3	Early	28/07/2011
1008	1060031	1	Seed	Equisetopsida	Cucurbitales	IST	MOF	July	2011	20	3	Early	29/07/2011
1009	1060049	1	Invertebrate	Gastropoda	Stylommatophora	FP	Construction Village	July	2011	20	3	Early	29/07/2011
1010	1076298	7	Seed	Equisetopsida	Cucurbitales	IST	MOF	July	2011	20	3	Early	29/07/2011
1011	1060274	2	Invertebrate	Insecta	Lepidoptera	IST	WAPET	July	2011	20	3	Early	30/07/2011
1012	1060275	19	Invertebrate	Insecta	Diptera	IST	WAPET	July	2011	20	3	Early	30/07/2011
1013	1060291	1	Invertebrate	Insecta	Coleoptera	IST	WAPET	July	2011	20	3	Early	30/07/2011
1014	1679994	1	Invertebrate	Insecta	Orthoptera	IST	WAPET	July	2011	20	3	Early	30/07/2011
1015	1060514	1	Invertebrate	Arachnida	Araneae	FR	WAPET	July	2011	20	3	Early	31/07/2011
1016	1060515	5	Invertebrate	Insecta	Orthoptera	IST	WAPET	July	2011	20	3	Early	31/07/2011
1017	1060516	3	Seed	Equisetopsida	Poales	FR	WAPET	July	2011	20	3	Early	31/07/2011
1018	1060518	5	Seed	Equisetopsida	Poales	FR	WAPET	July	2011	20	3	Early	31/07/2011
1019	1060520	1	Seed	Equisetopsida	Gentianales	IST	WAPET	July	2011	20	3	Early	31/07/2011
1020	1060523	1	Vertebrate	Reptilia	Squamata	MOD	LNG Plant	July	2011	20	3	Early	31/07/2011
1021	1060525	1	Invertebrate	Insecta	Lepidoptera	AIRFC	BWI Airport	July	2011	20	3	Early	31/07/2011
1022	1680020	10	Invertebrate	Insecta	Diptera	IST	WAPET	July	2011	20	3	Early	31/07/2011
1023	1680023	1	Invertebrate	Insecta	Diptera	IST	WAPET	July	2011	20	3	Early	31/07/2011
1024	1680027	3	Invertebrate	Insecta	Diptera	IST	WAPET	July	2011	20	3	Early	31/07/2011
1025	1680028	10	Invertebrate	Insecta	Diptera	IST	WAPET	July	2011	20	3	Early	31/07/2011
1026	1680029	1	Invertebrate	Insecta	Coleoptera	IST	WAPET	July	2011	20	3	Early	31/07/2011
1027	1680030	1	Invertebrate	Insecta	Coleoptera	IST	WAPET	July	2011	20	3	Early	31/07/2011
1028	1680032	1	Invertebrate	Insecta	Coleoptera	IST	WAPET	July	2011	20	3	Early	31/07/2011
1029	1680035	1	Invertebrate	Insecta	Orthoptera	IST	WAPET	July	2011	20	3	Early	31/07/2011
1030	1695515	60	Invertebrate	Insecta	Diptera	IST	WAPET	July	2011	20	3	Early	31/07/2011
1031	1062779	1	Seed	Equisetopsida	Poales	FR	WAPET	August	2011	21	3	Early	1/8/2011
1032	1680052	1	Invertebrate	Insecta	Lepidoptera	DVT	MOF	August	2011	21	3	Early	2/8/2011
1033	1680059	1	Invertebrate	Insecta	Lepidoptera	DVT	MOF	August	2011	21	3	Early	2/8/2011
1034	1688718	1	Invertebrate	Insecta	Hymenoptera	DVT	MOF	August	2011	21	3	Early	2/8/2011
1035	1067253	1	Seed	Equisetopsida	Poales	FR	WAPET	August	2011	21	3	Early	4/8/2011
1036	1067264	1	Seed	Equisetopsida	Poales	FR	WAPET	August	2011	21	3	Early	4/8/2011
1037	1068905	2	Invertebrate	Insecta	Lepidoptera	DVT	WAPET	August	2011	21	3	Early	6/8/2011
1038	1068913	1	Invertebrate	Arachnida	Araneae	FP	Construction Village	August	2011	21	3	Early	6/8/2011
1039	1680036	1	Invertebrate	Insecta	Lepidoptera	DVT	WAPET	August	2011	21	3	Early	6/8/2011
1040	1680037	1	Invertebrate	Insecta	Mantodea	DVT	WAPET	August	2011	21	3	Early	6/8/2011
1041	1680040	1	Invertebrate	Insecta	Orthoptera	DVT	WAPET	August	2011	21	3	Early	6/8/2011
1042	1680041	1	Invertebrate	Insecta	Orthoptera	DVT	WAPET	August	2011	21	3	Early	6/8/2011
1043	1680042	1	Invertebrate	Insecta	Coleoptera	DVT	WAPET	August	2011	21	3	Early	6/8/2011
1044	1070647	1	Invertebrate	Insecta	Coleoptera	CoG	WAPET	August	2011	21	3	Early	9/8/2011
1045	1073355	30	Invertebrate	Insecta	Diptera	IST	WAPET	August	2011	21	3	Early	11/8/2011
1046	1073477	1	Seed	Equisetopsida	Poales	IST	WAPET	August	2011	21	3	Early	11/8/2011
1047	1073534	1	Seed	Equisetopsida	Cucurbitales	IST	WAPET	August	2011	21	3	Early	11/8/2011
1048	1074640	25	Invertebrate	Insecta	Diptera	IST	WAPET	August	2011	21	3	Early	11/8/2011
1049	1074643	2	Invertebrate	Arachnida	Araneae	IST	MOF	August	2011	21	3	Early	11/8/2011
1050	1075785	3	Plant material	Equisetopsida	Pmaterial	IST	MOF	August	2011	21	3	Early	12/8/2011
1051	1075788	1	Seed	Equisetopsida	Poales	PME	WAPET	August	2011	21	3	Early	13/08/2011
1052	1075794	1	Seed	Equisetopsida	Poales	DVT	WAPET	August	2011	21	3	Early	13/08/2011
1053	1076247	1	Vertebrate	Reptilia	Squamata	CoG	WAPET	August	2011	21	3	Early	15/08/2011
1054	1078803	1	Seed	Equisetopsida	Poales	FR	WAPET	August	2011	21	3	Early	17/08/2011
1055	1081404	1	Seed	Equisetopsida	Poales	PME	WAPET	August	2011	21	3	Early	18/08/2011
1056	1087479	1	Invertebrate	Insecta	Lepidoptera	IST	Barge	August	2011	21	3	Early	20/08/2011
1057	1117963	1	Invertebrate	Insecta	Coleoptera	CoG	Other	August	2011	21	3	Early	20/08/2011
1058	1086086	1	Invertebrate	Insecta	Orthoptera	IST	MOF	August	2011	21	3	Early	21/08/2011
1059	1086003	1	Invertebrate	Arachnida	Araneae	IST	MOF	August	2011	21	3	Early	22/08/2011
1060	1089072	1	Invertebrate	Arachnida	Araneae	PME	LNG Plant	August	2011	21	3	Early	22/08/2011
1061	1095352	1	Vertebrate	Reptilia	Squamata	FR	Construction Village	August	2011	21	3	Early	27/08/2011
1062	1066005	1	Invertebrate	Insecta	Lepidoptera	FP	BWI Airport	August	2011	21	3	Early	29/08/2011
1063	1097077	1	Invertebrate	Insecta	Hymenoptera	IST	MOF	August	2011	21	3	Early	29/08/2011
1064	1098697	1	Invertebrate	Insecta	Lepidoptera	IST	WAPET	September	2011	22	3	Early	3/9/2011
1065	1098698	5	Plant material	Equisetopsida	Pmaterial	IST	WAPET	September	2011	22	3	Early	3/9/2011
1066	1098725	1	Vertebrate	Reptilia	Squamata	IST	Barge	September	2011	22	3	Early	3/9/2011
1067	1121741	10	Invertebrate	Insecta	Hymenoptera	IST	MOF	September	2011	22	3	Early	3/9/2011
1068	1105795	1	Invertebrate	Insecta	Blattodea	DVT	WAPET	September	2011	22	3	Early	5/9/2011
1069	1104137	1	Invertebrate	Arachnida	Araneae	PL	Production Village	September	2011	22	3	Early	6/9/2011
1070	1105797	1	Seed	Equisetopsida	Gentianales	CoG	Construction Village	September	2011	22	3	Early	10/9/2011
1071	1106047	1	Invertebrate	Insecta	Lepidoptera	IST	Barge	September	2011	22	3	Early	11/9/2011
1072	1106060	1	Invertebrate	Insecta	Hymenoptera	IST	Barge	September	2011	22	3	Early	11/9/2011
1073	1087477	1	Plant material	Equisetopsida	Brassicales	PL	Construction Village	September	2011	22	3	Early	12/9/2011
1074	1106057	1	Plant material	Equisetopsida	Poales	CoG	WAPET	September	2011	22	3	Early	12/9/2011
1075	1113188	2	Vertebrate	Reptilia	Squamata	IST	Barge	September	2011	22	3	Early	12/9/2011
1076	1108922	2	Seed	Equisetopsida	Poales	FR	WAPET	September	2011	22	3	Early	13/09/2011
1077	1131679	1	Invertebrate	Arachnida	Araneae	CG	LNG Plant	September	2011	22	3	Early	15/09/2011
1078	1113817	1	Invertebrate	Insecta	Hemiptera	FR	MOF	September	2011	22	3	Early	17/09/2011
1079	1113732	2	Plant material	Equisetopsida	Pmaterial	DVT	WAPET	September	2011	22	3	Early	18/09/2011
1080	1131676	1	Invertebrate	Insecta	Blattodea	CG	LNG Plant	September	2011	22	3	Early	19/09/2011
1081	1115137	5	Invertebrate	Arachnida	Araneae	DVT	WAPET	September	2011	22	3	Early	20/09/2011
1082	1116583	1	Plant material	Equisetopsida	Poales	IST	Barge	September	2011	22	3	Early	20/09/2011
1083	1116588	1	Invertebrate	Insecta	Lepidoptera	IST	Barge	September	2011	22	3	Early	20/09/2011
1084	1119347	1	Vertebrate	Aves	Ave	FR	Other	September	2011	22	3	Early	22/09/2011
1085	1119374	1	Invertebrate	Insecta	Lepidoptera	FR	WAPET	September	2011	22	3	Early	22/09/2011
1086	1119387	3	Seed	Equisetopsida	Poales	FR	WAPET	September	2011	22	3	Early	22/09/2011
1087	1119405	2	Seed	Equisetopsida	Poales	FR	WAPET	September	2011	22	3	Early	22/09/2011
1088	1119411	2	Seed	Equisetopsida	Poales	FR	WAPET	September	2011	22	3	Early	22/09/2011
1089	1119418	1	Seed	Equisetopsida	Poales	FR	WAPET	September	2011	22	3	Early	22/09/2011
1090	1119426	1	Invertebrate	Insecta	Lepidoptera	FR	WAPET	September	2011	22	3	Early	22/09/2011
1091	1119459	1	Seed	Equisetopsida	Poales	FR	WAPET	September	2011	22	3	Early	22/09/2011
1092	1119482	1	Seed	Equisetopsida	Poales	FR	WAPET	September	2011	22	3	Early	22/09/2011
1093	1119607	1	Seed	Equisetopsida	Poales	FR	WAPET	September	2011	22	3	Early	22/09/2011
1094	1121080	1	Seed	Equisetopsida	Poales	FR	WAPET	September	2011	22	3	Early	22/09/2011
1095	1121091	2	Invertebrate	Insecta	Lepidoptera	IST	MOF	September	2011	22	3	Early	22/09/2011
1096	1121101	1	Invertebrate	Arachnida	Araneae	IST	MOF	September	2011	22	3	Early	22/09/2011
1097	1675898	1	Seed	Equisetopsida	Poales	FR	WAPET	September	2011	22	3	Early	22/09/2011
1098	1121110	1	Invertebrate	Arachnida	Araneae	IST	MOF	September	2011	22	3	Early	23/09/2011
1099	1121112	1	Invertebrate	Insecta	Diptera	IST	MOF	September	2011	22	3	Early	23/09/2011
1100	1121412	5	Invertebrate	Arachnida	Araneae	IST	MOF	September	2011	22	3	Early	24/09/2011
1101	1121422	2	Invertebrate	Arachnida	Araneae	IST	MOF	September	2011	22	3	Early	24/09/2011
1102	1121427	1	Invertebrate	Arachnida	Araneae	IST	MOF	September	2011	22	3	Early	24/09/2011
1103	1121443	3	Invertebrate	Arachnida	Araneae	IST	MOF	September	2011	22	3	Early	24/09/2011
1104	1121739	2	Invertebrate	Arachnida	Araneae	IST	MOF	September	2011	22	3	Early	25/09/2011
1105	1125098	28	Invertebrate	Insecta	Hymenoptera	IST	MOF	September	2011	22	3	Early	25/09/2011
1106	1124958	1	Seed	Equisetopsida	Caryophyllales	FR	Other	September	2011	22	3	Early	26/09/2011
1107	1125045	1	Seed	Equisetopsida	Caryophyllales	FR	Other	September	2011	22	3	Early	26/09/2011
1108	1125210	1	Seed	Equisetopsida	Asterales	DVT	WAPET	September	2011	22	3	Early	26/09/2011
1109	1126668	1	Invertebrate	Insecta	Diptera	PME	WAPET	September	2011	22	3	Early	28/09/2011
1110	1126662	1	Invertebrate	Insecta	Coleoptera	FR	WAPET	September	2011	22	3	Early	29/09/2011
1111	1126673	1	Seed	Equisetopsida	Poales	FR	WAPET	September	2011	22	3	Early	29/09/2011
1112	1128797	1	Invertebrate	Insecta	Coleoptera	FR	WAPET	September	2011	22	3	Early	29/09/2011
1113	1128808	1	Invertebrate	Insecta	Hymenoptera	FR	WAPET	September	2011	22	3	Early	29/09/2011
1114	1128815	1	Seed	Equisetopsida	Pmaterial	FR	WAPET	September	2011	22	3	Early	29/09/2011
1115	1128821	1	Seed	Equisetopsida	Poales	FR	WAPET	September	2011	22	3	Early	29/09/2011
1116	1130934	1	Invertebrate	Insecta	Lepidoptera	DVT	MOF	September	2011	22	3	Early	29/09/2011
1117	1130940	1	Invertebrate	Insecta	Lepidoptera	IST	MOF	September	2011	22	3	Early	29/09/2011
1118	1130975	1	Seed	Equisetopsida	Poales	FR	WAPET	September	2011	22	3	Early	29/09/2011
1119	1130998	3	Seed	Equisetopsida	Poales	FR	WAPET	September	2011	22	3	Early	29/09/2011
1120	1131016	1	Seed	Equisetopsida	Poales	FR	WAPET	September	2011	22	3	Early	29/09/2011
1121	1130958	1	Invertebrate	Insecta	Mantodea	DVT	WAPET	September	2011	22	3	Early	30/09/2011
1122	1130991	1	Plant material	Equisetopsida	Pmaterial	IST	MOF	September	2011	22	3	Early	30/09/2011
1123	1131032	6	Vertebrate	Mammalia	Rodentia	IST	MOF	September	2011	22	3	Early	30/09/2011
1124	1131410	1	Seed	Equisetopsida	Malvales	PME	WAPET	September	2011	22	3	Early	30/09/2011
1125	1131695	15	Invertebrate	Insecta	Hymenoptera	IST	MOF	September	2011	22	3	Early	30/09/2011
1126	1131007	1	Seed	Equisetopsida	Poales	FR	WAPET	October	2011	23	4	Early	1/10/2011
1127	1131014	3	Seed	Equisetopsida	Poales	FR	WAPET	October	2011	23	4	Early	1/10/2011
1128	1131368	1	Invertebrate	Gastropoda	Stylommatophora	FR	WAPET	October	2011	23	4	Early	1/10/2011
1129	1131373	1	Seed	Equisetopsida	Poales	FR	WAPET	October	2011	23	4	Early	1/10/2011
1130	1131377	1	Seed	Equisetopsida	Asterales	FR	WAPET	October	2011	23	4	Early	1/10/2011
1131	1131381	2	Seed	Equisetopsida	Poales	PME	WAPET	October	2011	23	4	Early	1/10/2011
1132	1131384	1	Seed	Equisetopsida	Poales	FR	WAPET	October	2011	23	4	Early	1/10/2011
1133	1131697	3	Seed	Equisetopsida	Poales	FR	WAPET	October	2011	23	4	Early	1/10/2011
1134	1675900	1	Seed	Equisetopsida	Poales	PME	WAPET	October	2011	23	4	Early	1/10/2011
1135	1131692	1	Invertebrate	Insecta	Coleoptera	IST	MOF	October	2011	23	4	Early	2/10/2011
1136	1131693	1	Seed	Equisetopsida	Pmaterial	DVT	WAPET	October	2011	23	4	Early	3/10/2011
1137	1133570	1	Invertebrate	Insecta	Hymenoptera	IST	MOF	October	2011	23	4	Early	4/10/2011
1138	1133634	2	Vertebrate	Reptilia	Squamata	FR	Construction Village	October	2011	23	4	Early	4/10/2011
1139	1162137	1	Invertebrate	Insecta	Coleoptera	IST	WAPET	October	2011	23	4	Early	4/10/2011
1140	1768600	1	Invertebrate	Insecta	Coleoptera	PL	Construction Village	October	2011	23	4	Early	4/10/2011
1141	1137024	1	Invertebrate	Arachnida	Araneae	IST	MOF	October	2011	23	4	Early	5/10/2011
1142	1138323	1	Invertebrate	Insecta	Coleoptera	IST	MOF	October	2011	23	4	Early	5/10/2011
1143	1138399	1	Seed	Equisetopsida	Poales	FR	WAPET	October	2011	23	4	Early	5/10/2011
1144	1138329	1	Invertebrate	Insecta	Diptera	PL	Production Village	October	2011	23	4	Early	6/10/2011
1145	1138331	1	Invertebrate	Insecta	Coleoptera	PME	MOF	October	2011	23	4	Early	6/10/2011
1146	1138438	1	Seed	Equisetopsida	Caryophyllale	FR	MOF	October	2011	23	4	Early	7/10/2011
1147	1139501	3	Seed	Equisetopsida	Poales	FR	WAPET	October	2011	23	4	Early	8/10/2011
1148	1139781	1	Invertebrate	Arachnida	Araneae	IST	MOF	October	2011	23	4	Early	9/10/2011
1149	1140075	1	Vertebrate	Reptilia	Squamata	FR	Construction Village	October	2011	23	4	Early	9/10/2011
1150	1144393	1	Invertebrate	Insecta	Hymenoptera	IST	WAPET	October	2011	23	4	Early	11/10/2011
1151	1144430	1	Invertebrate	Insecta	Coleoptera	IST	WAPET	October	2011	23	4	Early	12/10/2011
1152	1701277	1	Invertebrate	Insecta	Coleoptera	IST	WAPET	October	2011	23	4	Early	12/10/2011
1153	1144497	1	Plant material	Equisetopsida	Myrtales	DVT	WAPET	October	2011	23	4	Early	13/10/2011
1154	1144552	1	Invertebrate	Insecta	Coleoptera	DVT	WAPET	October	2011	23	4	Early	13/10/2011
1155	1145737	1	Seed	Equisetopsida	Myrtales	FR	WAPET	October	2011	23	4	Early	13/10/2011
1156	1147927	2	Invertebrate	Insecta	Hemiptera	FP	Construction Village	October	2011	23	4	Early	15/10/2011
1157	1149597	1	Invertebrate	Insecta	Coleoptera	DVT	WAPET	October	2011	23	4	Early	15/10/2011
1158	1147801	1	Invertebrate	Insecta	Dermaptera	IST	MOF	October	2011	23	4	Early	16/10/2011
1159	1147819	1	Invertebrate	Insecta	Orthoptera	IST	MOF	October	2011	23	4	Early	16/10/2011
1160	1147822	1	Invertebrate	Insecta	Hemiptera	IST	MOF	October	2011	23	4	Early	16/10/2011
1161	1147830	1	Invertebrate	Insecta	Lepidoptera	IST	MOF	October	2011	23	4	Early	16/10/2011
1162	1153862	1	Invertebrate	Arachnida	Araneae	IST	MOF	October	2011	23	4	Early	16/10/2011
1163	1148207	1	Plant material	Equisetopsida	Asterales	PL	Construction Village	October	2011	23	4	Early	17/10/2011
1164	1149548	1	Plant material	Equisetopsida	Fabales	PL	Construction Village	October	2011	23	4	Early	17/10/2011
1165	1149625	1	Invertebrate	Insecta	Hymenoptera	IST	WAPET	October	2011	23	4	Early	18/10/2011
1166	1149864	8	Seed	Equisetopsida	Asterales	IST	WAPET	October	2011	23	4	Early	18/10/2011
1167	1155285	1	Seed	Equisetopsida	Pmaterial	FR	WAPET	October	2011	23	4	Early	18/10/2011
1168	1155326	1	Invertebrate	Insecta	Lepidoptera	DVT	WAPET	October	2011	23	4	Early	18/10/2011
1169	1151066	1	Invertebrate	Insecta	Coleoptera	DVT	WAPET	October	2011	23	4	Early	19/10/2011
1170	1151075	1	Invertebrate	Insecta	Lepidoptera	DVT	WAPET	October	2011	23	4	Early	19/10/2011
1171	1153963	1	Invertebrate	Insecta	Hymenoptera	CoG	WAPET	October	2011	23	4	Early	19/10/2011
1172	1155273	1	Invertebrate	Insecta	Coleoptera	IST	WAPET	October	2011	23	4	Early	19/10/2011
1173	1702888	1	Invertebrate	Insecta	Lepidoptera	IST	WAPET	October	2011	23	4	Early	19/10/2011
1174	1702890	1	Invertebrate	Insecta	Blattodea	IST	WAPET	October	2011	23	4	Early	19/10/2011
1175	1702891	1	Invertebrate	Insecta	Hemiptera	IST	WAPET	October	2011	23	4	Early	19/10/2011
1176	1702893	1	Invertebrate	Insecta	Coleoptera	IST	WAPET	October	2011	23	4	Early	19/10/2011
1177	1702894	1	Invertebrate	Insecta	Orthoptera	IST	WAPET	October	2011	23	4	Early	19/10/2011
1178	1702895	1	Invertebrate	Insecta	Lepidoptera	IST	WAPET	October	2011	23	4	Early	19/10/2011
1179	1702897	1	Invertebrate	Insecta	Hymenoptera	IST	WAPET	October	2011	23	4	Early	19/10/2011
1180	1702898	1	Invertebrate	Insecta	Hymenoptera	IST	WAPET	October	2011	23	4	Early	19/10/2011
1181	1702899	1	Invertebrate	Insecta	Hymenoptera	IST	WAPET	October	2011	23	4	Early	19/10/2011
1182	1702901	1	Plant material	Equisetopsida	Caryophyllales	IST	WAPET	October	2011	23	4	Early	19/10/2011
1183	1155298	1	Seed	Equisetopsida	Poales	FR	WAPET	October	2011	23	4	Early	20/10/2011
1184	1155304	1	Seed	Equisetopsida	Poales	CoG	WAPET	October	2011	23	4	Early	20/10/2011
1185	1162110	20	Invertebrate	Insecta	Hymenoptera	IST	MOF	October	2011	23	4	Early	20/10/2011
1186	1155260	1	Invertebrate	Insecta	Hymenoptera	IST	WAPET	October	2011	23	4	Early	21/10/2011
1187	1155262	1	Invertebrate	Arachnida	Araneae	IST	WAPET	October	2011	23	4	Early	21/10/2011
1188	1155268	1	Invertebrate	Insecta	Coleoptera	IST	WAPET	October	2011	23	4	Early	21/10/2011
1189	1160441	1	Invertebrate	Insecta	Coleoptera	IST	MOF	October	2011	23	4	Early	21/10/2011
1190	1702824	1	Invertebrate	Insecta	Coleoptera	IST	WAPET	October	2011	23	4	Early	21/10/2011
1191	1702826	1	Invertebrate	Insecta	Lepidoptera	IST	WAPET	October	2011	23	4	Early	21/10/2011
1192	1702829	2	Invertebrate	Insecta	Hemiptera	IST	WAPET	October	2011	23	4	Early	21/10/2011
1193	1702832	1	Invertebrate	Insecta	Hemiptera	IST	WAPET	October	2011	23	4	Early	21/10/2011
1194	1702835	1	Invertebrate	Insecta	Hemiptera	IST	WAPET	October	2011	23	4	Early	21/10/2011
1195	1702847	1	Invertebrate	Insecta	Coleoptera	IST	WAPET	October	2011	23	4	Early	21/10/2011
1196	1702849	1	Invertebrate	Insecta	Coleoptera	IST	WAPET	October	2011	23	4	Early	21/10/2011
1197	1702851	1	Invertebrate	Insecta	Blattodea	IST	WAPET	October	2011	23	4	Early	21/10/2011
1198	1702853	1	Invertebrate	Insecta	Coleoptera	IST	WAPET	October	2011	23	4	Early	21/10/2011
1199	1702855	1	Invertebrate	Insecta	Hemiptera	IST	WAPET	October	2011	23	4	Early	21/10/2011
1200	1702858	1	Invertebrate	Insecta	Coleoptera	IST	WAPET	October	2011	23	4	Early	21/10/2011
1201	1702859	1	Invertebrate	Insecta	Coleoptera	IST	WAPET	October	2011	23	4	Early	21/10/2011
1202	1702863	1	Invertebrate	Insecta	Coleoptera	IST	WAPET	October	2011	23	4	Early	21/10/2011
1203	1702864	1	Invertebrate	Insecta	Coleoptera	IST	WAPET	October	2011	23	4	Early	21/10/2011
1204	1702866	1	Invertebrate	Insecta	Hemiptera	IST	WAPET	October	2011	23	4	Early	21/10/2011
1205	1702870	1	Invertebrate	Insecta	Hemiptera	IST	WAPET	October	2011	23	4	Early	21/10/2011
1206	1702873	1	Invertebrate	Insecta	Hymenoptera	IST	WAPET	October	2011	23	4	Early	21/10/2011
1207	1702876	1	Invertebrate	Insecta	Hymenoptera	IST	WAPET	October	2011	23	4	Early	21/10/2011
1208	1702878	1	Invertebrate	Insecta	Hymenoptera	IST	WAPET	October	2011	23	4	Early	21/10/2011
1209	1702879	1	Invertebrate	Insecta	Hymenoptera	IST	WAPET	October	2011	23	4	Early	21/10/2011
1210	1702880	1	Invertebrate	Insecta	Hymenoptera	IST	WAPET	October	2011	23	4	Early	21/10/2011
1211	1155324	1	Invertebrate	Insecta	Hymenoptera	IST	WAPET	October	2011	23	4	Early	22/10/2011
1212	1155678	1	Vertebrate	Amphibia	Anura	FR	MOF	October	2011	23	4	Early	22/10/2011
1213	1159104	1	Vertebrate	Amphibia	Anura	SA	LNG Plant	October	2011	23	4	Early	24/10/2011
1214	1160435	1	Invertebrate	Insecta	Coleoptera	DVT	WAPET	October	2011	23	4	Early	24/10/2011
1215	1160449	17	Invertebrate	Insecta	Lepidoptera	DVT	WAPET	October	2011	23	4	Early	24/10/2011
1216	1162230	15	Invertebrate	Insecta	Blattodea	DVT	WAPET	October	2011	23	4	Early	24/10/2011
1217	1205628	15	Invertebrate	Insecta	Diptera	DVT	WAPET	October	2011	23	4	Early	24/10/2011
1218	1205632	15	Invertebrate	Insecta	Hemiptera	DVT	WAPET	October	2011	23	4	Early	24/10/2011
1219	1205638	10	Invertebrate	Insecta	Coleoptera	DVT	WAPET	October	2011	23	4	Early	24/10/2011
1220	1205648	15	Invertebrate	Insecta	Coleoptera	DVT	WAPET	October	2011	23	4	Early	24/10/2011
1221	1701280	1	Invertebrate	Insecta	Lepidoptera	DVT	WAPET	October	2011	23	4	Early	24/10/2011
1222	1701282	1	Invertebrate	Insecta	Lepidoptera	DVT	WAPET	October	2011	23	4	Early	24/10/2011
1223	1730923	5	Invertebrate	Insecta	Coleoptera	DVT	WAPET	October	2011	23	4	Early	24/10/2011
1224	1730948	1	Invertebrate	Insecta	Diptera	DVT	WAPET	October	2011	23	4	Early	24/10/2011
1225	1160455	1	Seed	Equisetopsida	Poales	PME	WAPET	October	2011	23	4	Early	25/10/2011
1226	1162100	1	Seed	Equisetopsida	Asterales	DVT	WAPET	October	2011	23	4	Early	25/10/2011
1227	1162114	2	Seed	Equisetopsida	Asterales	PME	WAPET	October	2011	23	4	Early	25/10/2011
1228	1162120	10	Invertebrate	Insecta	Lepidoptera	DVT	WAPET	October	2011	23	4	Early	25/10/2011
1229	1162183	2	Seed	Equisetopsida	Poales	PME	WAPET	October	2011	23	4	Early	25/10/2011
1230	1163664	1	Seed	Equisetopsida	Asterales	PME	WAPET	October	2011	23	4	Early	25/10/2011
1231	1163704	1	Invertebrate	Insecta	Lepidoptera	PME	Other	October	2011	23	4	Early	25/10/2011
1232	1205663	5	Invertebrate	Insecta	Hemiptera	DVT	WAPET	October	2011	23	4	Early	25/10/2011
1233	1205664	10	Invertebrate	Insecta	Lepidoptera	DVT	WAPET	October	2011	23	4	Early	25/10/2011
1234	1675903	1	Seed	Equisetopsida	Poales	PME	WAPET	October	2011	23	4	Early	25/10/2011
1235	1702959	5	Invertebrate	Insecta	Hemiptera	DVT	WAPET	October	2011	23	4	Early	25/10/2011
1236	1162205	1	Invertebrate	Insecta	Coleoptera	DVT	WAPET	October	2011	23	4	Early	26/10/2011
1237	1164081	1	Invertebrate	Diplopoda	Julida	PL	Construction Village	October	2011	23	4	Early	27/10/2011
1238	1163669	1	Plant material	Equisetopsida	Fabales	IST	Barge	October	2011	23	4	Early	28/10/2011
1239	1163710	1	Seed	Equisetopsida	Caryophyllale	DVT	WAPET	October	2011	23	4	Early	28/10/2011
1240	1163730	20	Invertebrate	Insecta	Collembola	IST	Other	October	2011	23	4	Early	28/10/2011
1241	1163735	1	Vertebrate	Reptilia	Squamata	IST	Other	October	2011	23	4	Early	28/10/2011
1242	1164071	1	Invertebrate	Insecta	Hymenoptera	IST	Other	October	2011	23	4	Early	28/10/2011
1243	1164078	1	Invertebrate	Arachnida	Araneae	PL	Barge	October	2011	23	4	Early	28/10/2011
1244	1702917	2	Seed	Equisetopsida	Fabales	IST	Barge	October	2011	23	4	Early	28/10/2011
1245	1702918	7	Plant material	Equisetopsida	Apiales	IST	Barge	October	2011	23	4	Early	28/10/2011
1246	1702919	1	Plant material	Equisetopsida	Poales	IST	Barge	October	2011	23	4	Early	28/10/2011
1247	1702921	11	Plant material	Equisetopsida	Poales	IST	Barge	October	2011	23	4	Early	28/10/2011
1248	1702925	1	Invertebrate	Insecta	Lepidoptera	IST	Barge	October	2011	23	4	Early	28/10/2011
1249	1702926	1	Invertebrate	Insecta	Coleoptera	IST	Barge	October	2011	23	4	Early	28/10/2011
1250	1702927	1	Invertebrate	Insecta	Coleoptera	IST	Barge	October	2011	23	4	Early	28/10/2011
1251	1702929	1	Invertebrate	Insecta	Hemiptera	IST	Barge	October	2011	23	4	Early	28/10/2011
1252	1163712	1	Invertebrate	Insecta	Lepidoptera	DVT	WAPET	October	2011	23	4	Early	29/10/2011
1253	1164040	2	Seed	Equisetopsida	Boraginales	DVT	WAPET	October	2011	23	4	Early	29/10/2011
1254	1205590	1	Invertebrate	Insecta	Lepidoptera	DVT	WAPET	October	2011	23	4	Early	29/10/2011
1255	1205591	1	Invertebrate	Insecta	Lepidoptera	DVT	WAPET	October	2011	23	4	Early	29/10/2011
1256	1205592	1	Invertebrate	Insecta	Lepidoptera	DVT	WAPET	October	2011	23	4	Early	29/10/2011
1257	1205593	1	Invertebrate	Insecta	Hemiptera	DVT	WAPET	October	2011	23	4	Early	29/10/2011
1258	1205596	1	Invertebrate	Insecta	Coleoptera	DVT	WAPET	October	2011	23	4	Early	29/10/2011
1259	1205597	1	Invertebrate	Insecta	Coleoptera	DVT	WAPET	October	2011	23	4	Early	29/10/2011
1260	1205600	1	Invertebrate	Insecta	Diptera	DVT	WAPET	October	2011	23	4	Early	29/10/2011
1261	1205601	1	Invertebrate	Insecta	Hemiptera	DVT	WAPET	October	2011	23	4	Early	29/10/2011
1262	1205604	1	Invertebrate	Insecta	Coleoptera	DVT	WAPET	October	2011	23	4	Early	29/10/2011
1263	1205605	1	Invertebrate	Insecta	Coleoptera	DVT	WAPET	October	2011	23	4	Early	29/10/2011
1264	1205606	1	Invertebrate	Insecta	Coleoptera	DVT	WAPET	October	2011	23	4	Early	29/10/2011
1265	1164080	2	Seed	Equisetopsida	Asterales	FR	WAPET	October	2011	23	4	Early	30/10/2011
1266	1166247	1	Vertebrate	Reptilia	Squamata	IST	MOF	October	2011	23	4	Early	31/10/2011
1267	1166503	1	Invertebrate	Insecta	Lepidoptera	DVT	WAPET	October	2011	23	4	Early	31/10/2011
1268	1166300	1	Invertebrate	Arachnida	Salticidae	IST	MOF	November	2011	24	4	Early	1/11/2011
1269	1166341	1	Invertebrate	Insecta	Hymenoptera	DVT	WAPET	November	2011	24	4	Early	1/11/2011
1270	1168306	1	Invertebrate	Insecta	Hemiptera	IST	Other	November	2011	24	4	Early	2/11/2011
1271	1169952	3	Invertebrate	Insecta	Lepidoptera	IST	Other	November	2011	24	4	Early	2/11/2011
1272	1169960	1	Plant material	Equisetopsida	Pmaterial	IST	Other	November	2011	24	4	Early	2/11/2011
1273	1702936	1	Invertebrate	Insecta	Neuroptera	IST	Other	November	2011	24	4	Early	2/11/2011
1274	1171703	2	Seed	Equisetopsida	Asterales	DVT	WAPET	November	2011	24	4	Early	3/11/2011
1275	1171708	2	Seed	Equisetopsida	Asterales	FR	WAPET	November	2011	24	4	Early	3/11/2011
1276	1171731	2	Seed	Equisetopsida	Asterales	FR	WAPET	November	2011	24	4	Early	3/11/2011
1277	1189235	1	Invertebrate	Insecta	Hemiptera	IST	MOF	November	2011	24	4	Early	4/11/2011
1278	1175152	1	Invertebrate	Insecta	Coleoptera	PL	LNG Plant	November	2011	24	4	Early	5/11/2011
1279	1173735	1	Vertebrate	Reptilia	Squamata	FR	Barge	November	2011	24	4	Early	6/11/2011
1280	1175147	1	Invertebrate	Insecta	Hemiptera	DVT	WAPET	November	2011	24	4	Early	7/11/2011
1281	1179601	3	Seed	Equisetopsida	Asterales	DVT	WAPET	November	2011	24	4	Early	7/11/2011
1282	1181600	1	Invertebrate	Insecta	Psocoptera	IST	MOF	November	2011	24	4	Early	8/11/2011
1283	1707658	2	Invertebrate	Insecta	Hemiptera	IST	MOF	November	2011	24	4	Early	8/11/2011
1284	1179606	1	Invertebrate	Insecta	Hemiptera	FR	WAPET	November	2011	24	4	Early	9/11/2011
1285	1702949	1	Invertebrate	Insecta	Coleoptera	FR	WAPET	November	2011	24	4	Early	9/11/2011
1286	1181647	1	Seed	Equisetopsida	Rosales	IST	MOF	November	2011	24	4	Early	10/11/2011
1287	1186101	1	Invertebrate	Insecta	Hymenoptera	FP	Production Village	November	2011	24	4	Early	13/11/2011
1288	1197827	1	Vertebrate	Aves	Apodidae	IST	MOF	November	2011	24	4	Early	13/11/2011
1289	1187618	1	Invertebrate	Insecta	Coleoptera	DVT	MOF	November	2011	24	4	Early	14/11/2011
1290	1184614	1	Invertebrate	Insecta	Lepidoptera	IST	MOF	November	2011	24	4	Early	15/11/2011
1291	1184628	2	Invertebrate	Insecta	Lepidoptera	DVT	WAPET	November	2011	24	4	Early	15/11/2011
1292	1186172	5	Invertebrate	Insecta	Hemiptera	DVT	WAPET	November	2011	24	4	Early	15/11/2011
1293	1187643	1	Invertebrate	Insecta	Lepidoptera	IST	MOF	November	2011	24	4	Early	15/11/2011
1294	1186144	24	Invertebrate	Insecta	Diptera	FP	Construction Village	November	2011	24	4	Early	16/11/2011
1295	1189521	1	Invertebrate	Insecta	Lepidoptera	FR	MOF	November	2011	24	4	Early	16/11/2011
1296	1187639	1	Invertebrate	Insecta	Coleoptera	DVT	MOF	November	2011	24	4	Early	17/11/2011
1297	1189510	1	Invertebrate	Insecta	Diptera	DVT	MOF	November	2011	24	4	Early	17/11/2011
1298	1189517	1	Invertebrate	Insecta	Hemiptera	FP	MOF	November	2011	24	4	Early	17/11/2011
1299	1189518	1	Seed	Equisetopsida	Rosales	DVT	MOF	November	2011	24	4	Early	17/11/2011
1300	1187649	1	Invertebrate	Insecta	Lepidoptera	DVT	WAPET	November	2011	24	4	Early	18/11/2011
1301	1187707	1	Invertebrate	Insecta	Lepidoptera	DVT	WAPET	November	2011	24	4	Early	18/11/2011
1302	1187755	1	Invertebrate	Insecta	Lepidoptera	DVT	WAPET	November	2011	24	4	Early	18/11/2011
1303	1187833	2	Invertebrate	Insecta	Lepidoptera	DVT	WAPET	November	2011	24	4	Early	18/11/2011
1304	1189241	2	Seed	Equisetopsida	Asterales	FR	WAPET	November	2011	24	4	Early	18/11/2011
1305	1189244	1	Seed	Equisetopsida	Poales	FR	WAPET	November	2011	24	4	Early	18/11/2011
1306	1189245	1	Seed	Equisetopsida	Poales	FR	WAPET	November	2011	24	4	Early	18/11/2011
1307	1189253	1	Seed	Equisetopsida	Asterales	FR	WAPET	November	2011	24	4	Early	18/11/2011
1308	1189254	1	Invertebrate	Insecta	Coleoptera	DVT	WAPET	November	2011	24	4	Early	18/11/2011
1309	1210199	30	Invertebrate	Insecta	Hemiptera	DVT	WAPET	November	2011	24	4	Early	18/11/2011
1310	1210200	30	Invertebrate	Insecta	Orthoptera	DVT	WAPET	November	2011	24	4	Early	18/11/2011
1311	1210203	1	Invertebrate	Insecta	Neuroptera	DVT	WAPET	November	2011	24	4	Early	18/11/2011
1312	1701284	20	Invertebrate	Insecta	Lepidoptera	DVT	WAPET	November	2011	24	4	Early	18/11/2011
1313	1701293	1	Invertebrate	Insecta	Lepidoptera	DVT	WAPET	November	2011	24	4	Early	18/11/2011
1314	1189258	6	Invertebrate	Insecta	Lepidoptera	DVT	WAPET	November	2011	24	4	Early	19/11/2011
1315	1189285	1	Invertebrate	Insecta	Lepidoptera	DVT	WAPET	November	2011	24	4	Early	19/11/2011
1316	1189525	1	Invertebrate	Insecta	Odonata	OPT	BWI Airport	November	2011	24	4	Early	19/11/2011
1317	1189527	1	Seed	Equisetopsida	Poales	OPT	BWI Airport	November	2011	24	4	Early	19/11/2011
1318	1189867	1	Seed	Equisetopsida	Asterales	FR	WAPET	November	2011	24	4	Early	20/11/2011
1319	1189882	1	Invertebrate	Insecta	Coleoptera	IST	MOF	November	2011	24	4	Early	20/11/2011
1320	1189888	1	Invertebrate	Insecta	Coleoptera	IST	MOF	November	2011	24	4	Early	20/11/2011
1321	1189911	1	Invertebrate	Arachnida	Salticidae	IST	MOF	November	2011	24	4	Early	20/11/2011
1322	1189894	1	Seed	Equisetopsida	Poales	DVT	WAPET	November	2011	24	4	Early	21/11/2011
1323	1192811	1	Invertebrate	Insecta	Lepidoptera	AIRFC	BWI Airport	November	2011	24	4	Early	22/11/2011
1324	1192845	1	Invertebrate	Insecta	Orthoptera	DVT	WAPET	November	2011	24	4	Early	22/11/2011
1325	1192854	1	Invertebrate	Insecta	Lepidoptera	DVT	WAPET	November	2011	24	4	Early	22/11/2011
1326	1220163	1	Invertebrate	Insecta	Coleoptera	DVT	WAPET	November	2011	24	4	Early	23/11/2011
1327	1220180	1	Invertebrate	Insecta	Hemiptera	DVT	WAPET	November	2011	24	4	Early	23/11/2011
1328	1220186	1	Invertebrate	Insecta	Diptera	DVT	WAPET	November	2011	24	4	Early	23/11/2011
1329	1703009	1	Invertebrate	Insecta	Coleoptera	DVT	WAPET	November	2011	24	4	Early	23/11/2011
1330	1703013	1	Invertebrate	Insecta	Coleoptera	DVT	WAPET	November	2011	24	4	Early	23/11/2011
1331	1707705	1	Invertebrate	Insecta	Hemiptera	DVT	WAPET	November	2011	24	4	Early	23/11/2011
1332	1707709	1	Invertebrate	Insecta	Hemiptera	DVT	WAPET	November	2011	24	4	Early	23/11/2011
1333	1707710	1	Invertebrate	Insecta	Hemiptera	DVT	WAPET	November	2011	24	4	Early	23/11/2011
1334	1207698	1	Invertebrate	Insecta	Coleoptera	FR	LNG Plant	November	2011	24	4	Early	24/11/2011
1335	1195945	1	Invertebrate	Insecta	Psocoptera	FP	Construction Village	November	2011	24	4	Early	25/11/2011
1336	1195982	1	Invertebrate	Insecta	Coleoptera	DVT	WAPET	November	2011	24	4	Early	25/11/2011
1337	1197509	3	Seed	Equisetopsida	Rosales	IST	MOF	November	2011	24	4	Early	25/11/2011
1338	1197527	1	Seed	Equisetopsida	Asterales	FR	WAPET	November	2011	24	4	Early	25/11/2011
1339	1197781	1	Seed	Equisetopsida	Poales	PL	Construction Village	November	2011	24	4	Early	25/11/2011
1340	1701447	4	Invertebrate	Insecta	Psocoptera	FP	Construction Village	November	2011	24	4	Early	25/11/2011
1341	1197477	1	Vertebrate	Reptilia	Squamata	DVT	WAPET	November	2011	24	4	Early	26/11/2011
1342	1197777	1	Invertebrate	Insecta	Hymenoptera	DVT	WAPET	November	2011	24	4	Early	26/11/2011
1343	1730939	1	Invertebrate	Insecta	Neuroptera	DVT	WAPET	November	2011	24	4	Early	26/11/2011
1344	1199764	1	Invertebrate	Insecta	Mantodea	FR	WAPET	November	2011	24	4	Early	27/11/2011
1345	1199771	1	Invertebrate	Insecta	Coleoptera	IST	MOF	November	2011	24	4	Early	27/11/2011
1346	1199790	1	Invertebrate	Insecta	Coleoptera	IST	MOF	November	2011	24	4	Early	27/11/2011
1347	1198092	1	Invertebrate	Arachnida	Araneae	PL	Construction Village	November	2011	24	4	Early	28/11/2011
1348	1198248	2	Invertebrate	Insecta	Psocoptera	FP	Construction Village	November	2011	24	4	Early	28/11/2011
1349	1199849	5	Invertebrate	Insecta	Coleoptera	FP	Construction Village	November	2011	24	4	Early	28/11/2011
1350	1220091	1	Invertebrate	Insecta	Diptera	FP	Construction Village	November	2011	24	4	Early	28/11/2011
1351	1201869	1	Seed	Equisetopsida	Asterales	CoG	WAPET	November	2011	24	4	Early	29/11/2011
1352	1201898	1	Seed	Equisetopsida	Asterales	FR	WAPET	November	2011	24	4	Early	30/11/2011
1353	1205525	1	Invertebrate	Insecta	Blattodea	FP	Construction Village	November	2011	24	4	Early	30/11/2011
1354	1205533	2	Invertebrate	Insecta	Hymenoptera	DVT	WAPET	November	2011	24	4	Early	30/11/2011
1355	1205543	1	Vertebrate	Aves	Aves	PME	WAPET	November	2011	24	4	Early	30/11/2011
1356	1205549	2	Invertebrate	Insecta	Coleoptera	DVT	WAPET	November	2011	24	4	Early	30/11/2011
1357	1205550	10	Invertebrate	Insecta	Coleoptera	DVT	WAPET	November	2011	24	4	Early	30/11/2011
1358	1205568	1	Seed	Equisetopsida	Poales	FR	WAPET	November	2011	24	4	Early	30/11/2011
1359	1205589	1	Plant material	Equisetopsida	Pmaterial	FR	WAPET	November	2011	24	4	Early	30/11/2011
1360	1205607	1	Seed	Equisetopsida	Asterales	FR	WAPET	November	2011	24	4	Early	30/11/2011
1361	1702952	10	Invertebrate	Insecta	Coleoptera	DVT	WAPET	November	2011	24	4	Early	30/11/2011
1362	1730940	1	Invertebrate	Insecta	Diptera	DVT	WAPET	November	2011	24	4	Early	30/11/2011
1363	1730941	1	Invertebrate	Insecta	Lepidoptera	DVT	WAPET	November	2011	24	4	Early	30/11/2011
1364	1205594	2	Seed	Equisetopsida	Asterales	FR	WAPET	December	2011	25	4	Early	1/12/2011
1365	1205599	21	Seed	Equisetopsida	Asterales	FR	WAPET	December	2011	25	4	Early	1/12/2011
1366	1205603	1	Seed	Equisetopsida	Asterales	FR	WAPET	December	2011	25	4	Early	1/12/2011
1367	1205623	1	Seed	Equisetopsida	Asterales	FR	WAPET	December	2011	25	4	Early	1/12/2011
1368	1205643	1	Invertebrate	Insecta	Lepidoptera	FR	WAPET	December	2011	25	4	Early	1/12/2011
1369	1207360	1	Vertebrate	Reptilia	Squamata	IST	WAPET	December	2011	25	4	Early	3/12/2011
1370	1207699	1	Invertebrate	Diplopoda	Julida	PL	LNG Plant	December	2011	25	4	Early	3/12/2011
1371	1208119	1	Invertebrate	Unclassified	Unclassified	FP	Construction Village	December	2011	25	4	Early	4/12/2011
1372	1208123	1	Invertebrate	Insecta	Psocoptera	FP	Production Village	December	2011	25	4	Early	4/12/2011
1373	1211729	2	Seed	Equisetopsida	Fagales	FR	WAPET	December	2011	25	4	Early	5/12/2011
1374	1211734	1	Seed	Equisetopsida	Seed	IST	MOF	December	2011	25	4	Early	6/12/2011
1375	1211741	1	Invertebrate	Insecta	Coleoptera	IST	MOF	December	2011	25	4	Early	6/12/2011
1376	1211873	2	Invertebrate	Arachnida	Araneae	IST	MOF	December	2011	25	4	Early	6/12/2011
1377	1211743	1	Seed	Equisetopsida	Gentianales	FR	WAPET	December	2011	25	4	Early	7/12/2011
1378	1216120	1	Seed	Equisetopsida	Asterales	FR	WAPET	December	2011	25	4	Early	7/12/2011
1379	1216126	2	Vertebrate	Reptilia	Squamata	FR	WAPET	December	2011	25	4	Early	7/12/2011
1380	1504692	1	Invertebrate	Insecta	Hymenoptera	PL	Production Village	December	2011	25	4	Early	7/12/2011
1381	1707725	1	Invertebrate	Insecta	Hymenoptera	PL	Production Village	December	2011	25	4	Early	7/12/2011
1382	1218315	1	Invertebrate	Arachnida	Araneae	FR	LNG Plant	December	2011	25	4	Early	8/12/2011
1383	1224139	1	Plant material	Equisetopsida	Pmaterial	DVT	WAPET	December	2011	25	4	Early	9/12/2011
1384	1219869	2	Invertebrate	Insecta	Psocoptera	FP	Construction Village	December	2011	25	4	Early	10/12/2011
1385	1219872	1	Seed	Equisetopsida	Seed	IST	MOF	December	2011	25	4	Early	10/12/2011
1386	1235134	2	Invertebrate	Insecta	Hymenoptera	FP	Construction Village	December	2011	25	4	Early	10/12/2011
1387	1218269	1	Vertebrate	Reptilia	Squamata	FR	MOF	December	2011	25	4	Early	11/12/2011
1388	1219876	23	Seed	Equisetopsida	Asterales	DVT	MOF	December	2011	25	4	Early	11/12/2011
1389	1219881	1	Invertebrate	Insecta	Coleoptera	DVT	MOF	December	2011	25	4	Early	11/12/2011
1390	1317652	13	Invertebrate	Insecta	Hymenoptera	DVT	MOF	December	2011	25	4	Early	11/12/2011
1391	1218264	1	Vertebrate	Mammalia	Rodentia	CoG	WAPET	December	2011	25	4	Early	12/12/2011
1392	1224391	4	Invertebrate	Insecta	Psocoptera	CoG	Production Village	December	2011	25	4	Early	13/12/2011
1393	1221189	1	Invertebrate	Arachnida	Araneae	IST	MOF	December	2011	25	4	Early	14/12/2011
1394	1221203	2	Invertebrate	Insecta	Coleoptera	DVT	MOF	December	2011	25	4	Early	14/12/2011
1395	1221205	1	Invertebrate	Arachnida	Araneae	IST	MOF	December	2011	25	4	Early	14/12/2011
1396	1222512	1	Seed	Equisetopsida	Pmaterial	DVT	WAPET	December	2011	25	4	Early	14/12/2011
1397	1222507	33	Seed	Equisetopsida	Asterales	DVT	MOF	December	2011	25	4	Early	15/12/2011
1398	1240260	33	Seed	Equisetopsida	Poales	DVT	MOF	December	2011	25	4	Early	15/12/2011
1399	1223744	1	Seed	Equisetopsida	Geraniales	DVT	MOF	December	2011	25	4	Early	16/12/2011
1400	1223751	1	Seed	Equisetopsida	Asterales	FR	MOF	December	2011	25	4	Early	16/12/2011
1401	1223768	1	Seed	Equisetopsida	Pmaterial	FR	MOF	December	2011	25	4	Early	16/12/2011
1402	1223771	1	Seed	Equisetopsida	Asterales	FR	MOF	December	2011	25	4	Early	16/12/2011
1403	1223777	1	Seed	Equisetopsida	Asterales	FR	MOF	December	2011	25	4	Early	16/12/2011
1404	1223778	1	Seed	Equisetopsida	Asterales	FR	MOF	December	2011	25	4	Early	16/12/2011
1405	1223805	1	Plant material	Equisetopsida	Pmaterial	DVT	MOF	December	2011	25	4	Early	16/12/2011
1406	1224116	1	Seed	Equisetopsida	Asterales	DVT	MOF	December	2011	25	4	Early	16/12/2011
1407	1224120	1	Invertebrate	Insecta	Lepidoptera	DVT	WAPET	December	2011	25	4	Early	16/12/2011
1408	1452950	1	Invertebrate	Insecta	Coleoptera	DVT	MOF	December	2011	25	4	Early	16/12/2011
1409	1464622	7	Seed	Equisetopsida	Asterales	DVT	MOF	December	2011	25	4	Early	16/12/2011
1410	1464627	1	Seed	Equisetopsida	Poales	DVT	MOF	December	2011	25	4	Early	16/12/2011
1411	1464636	4	Seed	Equisetopsida	Poales	DVT	MOF	December	2011	25	4	Early	16/12/2011
1412	1467720	2	Seed	Equisetopsida	Asterales	DVT	MOF	December	2011	25	4	Early	16/12/2011
1413	1467723	1	Seed	Equisetopsida	Caryophyllales	DVT	MOF	December	2011	25	4	Early	16/12/2011
1414	1467725	25	Seed	Equisetopsida	Asterales	DVT	MOF	December	2011	25	4	Early	16/12/2011
1415	1703030	1	Invertebrate	Insecta	Diptera	DVT	MOF	December	2011	25	4	Early	16/12/2011
1416	1703033	1	Invertebrate	Insecta	Coleoptera	DVT	MOF	December	2011	25	4	Early	16/12/2011
1417	1703035	1	Invertebrate	Insecta	Coleoptera	DVT	MOF	December	2011	25	4	Early	16/12/2011
1418	1223781	10	Invertebrate	Insecta	Coleoptera	FP	WAPET	December	2011	25	4	Early	17/12/2011
1419	1224148	1	Seed	Equisetopsida	Poales	FR	WAPET	December	2011	25	4	Early	17/12/2011
1420	1224153	2	Invertebrate	Insecta	Psocoptera	FP	WAPET	December	2011	25	4	Early	18/12/2011
1421	1224371	1	Invertebrate	Arachnida	Araneae	IST	MOF	December	2011	25	4	Early	18/12/2011
1422	1226075	1	Seed	Equisetopsida	Poales	DVT	Other	December	2011	25	4	Early	18/12/2011
1423	1226067	1	Plant material	Equisetopsida	Pmaterial	PME	WAPET	December	2011	25	4	Early	19/12/2011
1424	1226070	1	Seed	Equisetopsida	Poales	PME	WAPET	December	2011	25	4	Early	19/12/2011
1425	1227884	1	Plant material	Equisetopsida	Pmaterial	PME	WAPET	December	2011	25	4	Early	19/12/2011
1426	1230920	2	Plant material	Equisetopsida	Pmaterial	DVT	WAPET	December	2011	25	4	Early	19/12/2011
1427	1227922	15	Invertebrate	Insecta	Hymenoptera	DVT	WAPET	December	2011	25	4	Early	21/12/2011
1428	1227930	1	Invertebrate	Insecta	Neuroptera	DVT	WAPET	December	2011	25	4	Early	21/12/2011
1429	1227937	1	Invertebrate	Insecta	Hymenoptera	DVT	WAPET	December	2011	25	4	Early	21/12/2011
1430	1229405	2	Seed	Equisetopsida	Asterales	DVT	WAPET	December	2011	25	4	Early	21/12/2011
1431	1229410	1	Invertebrate	Insecta	Hemiptera	DVT	WAPET	December	2011	25	4	Early	21/12/2011
1432	1229420	1	Invertebrate	Arachnida	Araneae	DVT	WAPET	December	2011	25	4	Early	21/12/2011
1433	1230957	1	Invertebrate	Arachnida	Araneae	DVT	WAPET	December	2011	25	4	Early	21/12/2011
1434	1457197	15	Invertebrate	Insecta	Coleoptera	DVT	WAPET	December	2011	25	4	Early	21/12/2011
1435	1457200	15	Invertebrate	Insecta	Hemiptera	DVT	WAPET	December	2011	25	4	Early	21/12/2011
1436	1457201	15	Invertebrate	Insecta	Lepidoptera	DVT	WAPET	December	2011	25	4	Early	21/12/2011
1437	1471173	1	Invertebrate	Insecta	Hymenoptera	DVT	WAPET	December	2011	25	4	Early	21/12/2011
1438	1230930	2	Invertebrate	Insecta	Psocoptera	FP	Construction Village	December	2011	25	4	Early	22/12/2011
1439	1230942	1	Invertebrate	Insecta	Coleoptera	DVT	WAPET	December	2011	25	4	Early	22/12/2011
1440	1462167	1	Invertebrate	Insecta	Coleoptera	FP	Construction Village	December	2011	25	4	Early	22/12/2011
1441	1232383	1	Invertebrate	Insecta	Lepidoptera	IST	MOF	December	2011	25	4	Early	23/12/2011
1442	1232887	2	Invertebrate	Insecta	Lepidoptera	IST	Other	December	2011	25	4	Early	23/12/2011
1443	1232892	1	Seed	Equisetopsida	Seed	IST	MOF	December	2011	25	4	Early	23/12/2011
1444	1232897	1	Invertebrate	Insecta	Neuroptera	IST	MOF	December	2011	25	4	Early	23/12/2011
1445	1233301	2	Invertebrate	Arachnida	Salticidae	IST	Other	December	2011	25	4	Early	23/12/2011
1446	1235293	1	Invertebrate	Insecta	Hemiptera	IST	MOF	December	2011	25	4	Early	23/12/2011
1447	1235295	1	Invertebrate	Insecta	Lepidoptera	IST	MOF	December	2011	25	4	Early	23/12/2011
1448	1235296	3	Invertebrate	Insecta	Lepidoptera	IST	MOF	December	2011	25	4	Early	23/12/2011
1449	1235297	1	Invertebrate	Insecta	Lepidoptera	IST	MOF	December	2011	25	4	Early	23/12/2011
1450	1235298	1	Invertebrate	Insecta	Lepidoptera	IST	MOF	December	2011	25	4	Early	23/12/2011
1451	1235299	1	Invertebrate	Insecta	Lepidoptera	IST	MOF	December	2011	25	4	Early	23/12/2011
1452	1235300	1	Invertebrate	Insecta	Lepidoptera	IST	MOF	December	2011	25	4	Early	23/12/2011
1453	1235301	2	Invertebrate	Insecta	Lepidoptera	IST	MOF	December	2011	25	4	Early	23/12/2011
1454	1235302	1	Invertebrate	Insecta	Coleoptera	IST	MOF	December	2011	25	4	Early	23/12/2011
1455	1235303	2	Invertebrate	Insecta	Diptera	IST	MOF	December	2011	25	4	Early	23/12/2011
1456	1235304	2	Invertebrate	Arachnida	Salticidae	IST	MOF	December	2011	25	4	Early	23/12/2011
1457	1235305	2	Invertebrate	Arachnida	Araneae	IST	MOF	December	2011	25	4	Early	23/12/2011
1458	1235306	1	Invertebrate	Arachnida	Araneae	IST	MOF	December	2011	25	4	Early	23/12/2011
1459	1235307	1	Invertebrate	Arachnida	Araneae	IST	MOF	December	2011	25	4	Early	23/12/2011
1460	1235308	5	Invertebrate	Arachnida	Araneae	IST	MOF	December	2011	25	4	Early	23/12/2011
1461	1466183	1	Invertebrate	Insecta	Hemiptera	IST	MOF	December	2011	25	4	Early	23/12/2011
1462	1466185	7	Invertebrate	Insecta	Hemiptera	IST	MOF	December	2011	25	4	Early	23/12/2011
1463	1466187	1	Invertebrate	Insecta	Hemiptera	IST	MOF	December	2011	25	4	Early	23/12/2011
1464	1466190	1	Invertebrate	Insecta	Hemiptera	IST	MOF	December	2011	25	4	Early	23/12/2011
1465	1232368	1	Plant material	Equisetopsida	Pmaterial	DVT	WAPET	December	2011	25	4	Early	24/12/2011
1466	1232375	20	Invertebrate	Insecta	Hymenoptera	DVT	WAPET	December	2011	25	4	Early	24/12/2011
1467	1233320	1	Invertebrate	Insecta	Hymenoptera	FP	Construction Village	December	2011	25	4	Early	24/12/2011
1468	1233778	1	Invertebrate	Insecta	Hymenoptera	DVT	WAPET	December	2011	25	4	Early	24/12/2011
1469	1237838	1	Invertebrate	Insecta	Hymenoptera	IST	MOF	December	2011	25	4	Early	24/12/2011
1470	1237839	1	Invertebrate	Insecta	Hemiptera	IST	MOF	December	2011	25	4	Early	24/12/2011
1471	1237840	1	Invertebrate	Insecta	Hemiptera	IST	MOF	December	2011	25	4	Early	24/12/2011
1472	1237841	1	Invertebrate	Insecta	Coleoptera	IST	MOF	December	2011	25	4	Early	24/12/2011
1473	1237842	1	Invertebrate	Insecta	Coleoptera	IST	MOF	December	2011	25	4	Early	24/12/2011
1474	1237843	3	Invertebrate	Arachnida	Araneae	IST	MOF	December	2011	25	4	Early	24/12/2011
1475	1237844	1	Invertebrate	Arachnida	Araneae	IST	MOF	December	2011	25	4	Early	24/12/2011
1476	1237845	4	Invertebrate	Arachnida	Araneae	IST	MOF	December	2011	25	4	Early	24/12/2011
1477	1232371	2	Invertebrate	Insecta	Hymenoptera	FR	WAPET	December	2011	25	4	Early	25/12/2011
1478	1232885	1	Invertebrate	Insecta	Coleoptera	IST	Other	December	2011	25	4	Early	25/12/2011
1479	1232886	2	Seed	Equisetopsida	Rosales	FP	Other	December	2011	25	4	Early	25/12/2011
1480	1232904	1	Invertebrate	Insecta	Hymenoptera	FP	Construction Village	December	2011	25	4	Early	25/12/2011
1481	1233768	1	Vertebrate	Reptilia	Squamata	IST	MOF	December	2011	25	4	Early	25/12/2011
1482	1237846	1	Invertebrate	Arachnida	Araneae	IST	MOF	December	2011	25	4	Early	25/12/2011
1483	1237847	1	Invertebrate	Arachnida	Araneae	IST	MOF	December	2011	25	4	Early	25/12/2011
1484	1237848	1	Invertebrate	Arachnida	Araneae	IST	MOF	December	2011	25	4	Early	25/12/2011
1485	1237849	11	Invertebrate	Arachnida	Araneae	IST	MOF	December	2011	25	4	Early	25/12/2011
1486	1237850	3	Invertebrate	Arachnida	Araneae	IST	MOF	December	2011	25	4	Early	25/12/2011
1487	1237851	1	Invertebrate	Insecta	Hymenoptera	IST	MOF	December	2011	25	4	Early	25/12/2011
1488	1237852	1	Invertebrate	Insecta	Hemiptera	IST	MOF	December	2011	25	4	Early	25/12/2011
1489	1237853	1	Invertebrate	Insecta	Coleoptera	IST	MOF	December	2011	25	4	Early	25/12/2011
1490	1232882	3	Invertebrate	Insecta	Coleoptera	DVT	WAPET	December	2011	25	4	Early	26/12/2011
1491	1233277	1	Invertebrate	Insecta	Coleoptera	DVT	WAPET	December	2011	25	4	Early	26/12/2011
1492	1233308	1	Invertebrate	Insecta	Hymenoptera	FP	Construction Village	December	2011	25	4	Early	26/12/2011
1493	1233312	1	Invertebrate	Insecta	Hymenoptera	FP	Construction Village	December	2011	25	4	Early	26/12/2011
1494	1237854	1	Invertebrate	Insecta	Coleoptera	IST	MOF	December	2011	25	4	Early	26/12/2011
1495	1237855	1	Invertebrate	Insecta	Hemiptera	IST	MOF	December	2011	25	4	Early	26/12/2011
1496	1237856	1	Invertebrate	Arachnida	Araneae	IST	MOF	December	2011	25	4	Early	26/12/2011
1497	1235250	1	Invertebrate	Arachnida	Araneae	IST	Other	December	2011	25	4	Early	27/12/2011
1498	1280536	1	Invertebrate	Insecta	Blattodea	FP	Other	December	2011	25	4	Early	27/12/2011
1499	1235137	1	Invertebrate	Arachnida	Araneae	IST	Other	December	2011	25	4	Early	28/12/2011
1500	1235262	1	Invertebrate	Arachnida	Araneae	IST	Other	December	2011	25	4	Early	28/12/2011
1501	1235270	14	Vertebrate	Mammalia	Rodentia	DVT	MOF	December	2011	25	4	Early	28/12/2011
1502	1236483	2	Invertebrate	Arachnida	Araneae	IST	Other	December	2011	25	4	Early	28/12/2011
1503	1460384	2	Invertebrate	Arachnida	Araneae	IST	Other	December	2011	25	4	Early	28/12/2011
1504	1462189	1	Invertebrate	Arachnida	Araneae	IST	Other	December	2011	25	4	Early	28/12/2011
1505	1462194	1	Invertebrate	Arachnida	Araneae	IST	Other	December	2011	25	4	Early	28/12/2011
1506	1475687	1	Invertebrate	Arachnida	Araneae	IST	Other	December	2011	25	4	Early	28/12/2011
1507	1237837	1	Invertebrate	Insecta	Hemiptera	IST	Other	December	2011	25	4	Early	29/12/2011
1508	1237834	2	Seed	Equisetopsida	Asterales	FR	WAPET	December	2011	25	4	Early	30/12/2011
1509	1237830	1	Seed	Equisetopsida	Poales	DVT	WAPET	December	2011	25	4	Early	31/12/2011
1510	1237832	1	Plant material	Equisetopsida	Pmaterial	DVT	WAPET	December	2011	25	4	Early	31/12/2011
1511	1240183	1	Plant material	Equisetopsida	Pmaterial	FR	WAPET	January	2012	26	1	Major	1/1/2012
1512	1240204	1	Plant material	Equisetopsida	Pmaterial	PME	WAPET	January	2012	26	1	Major	1/1/2012
1513	1280549	1	Invertebrate	Insecta	Hymenoptera	FP	MOF	January	2012	26	1	Major	1/1/2012
1514	1238767	1	Invertebrate	Gastropoda	Stylommatophora	FR	WAPET	January	2012	26	1	Major	2/1/2012
1515	1238792	2	Plant material	Equisetopsida	Asterales	FR	WAPET	January	2012	26	1	Major	2/1/2012
1516	1238807	1	Plant material	Equisetopsida	Asterales	FR	WAPET	January	2012	26	1	Major	2/1/2012
1517	1238816	1	Plant material	Equisetopsida	Pmaterial	FR	WAPET	January	2012	26	1	Major	2/1/2012
1518	1240199	1	Plant material	Equisetopsida	Asterales	FR	WAPET	January	2012	26	1	Major	2/1/2012
1519	1240179	1	Plant material	Equisetopsida	Poales	FR	WAPET	January	2012	26	1	Major	3/1/2012
1520	1240206	1	Invertebrate	Gastropoda	Stylommatophora	FR	WAPET	January	2012	26	1	Major	3/1/2012
1521	1293869	2	Seed	Equisetopsida	Asterales	DVT	WAPET	January	2012	26	1	Major	4/1/2012
1522	1317635	3	Seed	Equisetopsida	Lamiales	DVT	WAPET	January	2012	26	1	Major	4/1/2012
1523	1317639	1	Invertebrate	Malacostraca	Decapoda	DVT	WAPET	January	2012	26	1	Major	4/1/2012
1524	1317675	1	Plant material	Equisetopsida	Pmaterial	DVT	WAPET	January	2012	26	1	Major	4/1/2012
1525	1460310	3	Seed	Equisetopsida	Poales	DVT	WAPET	January	2012	26	1	Major	4/1/2012
1526	1280525	2	Invertebrate	Insecta	Psocoptera	FP	Production Village	January	2012	26	1	Major	5/1/2012
1527	1280532	2	Invertebrate	Insecta	Blattodea	PL	Construction Village	January	2012	26	1	Major	6/1/2012
1528	1317681	1	Invertebrate	Insecta	Diptera	DVT	WAPET	January	2012	26	1	Major	6/1/2012
1529	1421577	1	Invertebrate	Insecta	Coleoptera	DVT	WAPET	January	2012	26	1	Major	6/1/2012
1530	1317629	1	Invertebrate	Insecta	Coleoptera	DVT	WAPET	January	2012	26	1	Major	9/1/2012
1531	1453008	1	Invertebrate	Insecta	Coleoptera	DVT	MOF	January	2012	26	1	Major	11/1/2012
1532	1453021	1	Invertebrate	Arachnida	Araneae	IST	Other	January	2012	26	1	Major	11/1/2012
1533	1454533	1	Seed	Equisetopsida	Poales	DVT	MOF	January	2012	26	1	Major	11/1/2012
1534	1454536	7	Invertebrate	Insecta	Hymenoptera	DVT	MOF	January	2012	26	1	Major	11/1/2012
1535	1454540	1	Invertebrate	Insecta	Coleoptera	DVT	MOF	January	2012	26	1	Major	11/1/2012
1536	1454547	4	Invertebrate	Insecta	Coleoptera	IST	Other	January	2012	26	1	Major	11/1/2012
1537	1485097	4	Invertebrate	Insecta	Coleoptera	IST	Other	January	2012	26	1	Major	11/1/2012
1538	1485098	4	Invertebrate	Insecta	Coleoptera	IST	Other	January	2012	26	1	Major	11/1/2012
1539	1489071	2	Invertebrate	Insecta	Hymenoptera	DVT	MOF	January	2012	26	1	Major	11/1/2012
1540	1489073	7	Invertebrate	Insecta	Coleoptera	DVT	MOF	January	2012	26	1	Major	11/1/2012
1541	1489075	1	Invertebrate	Insecta	Hemiptera	DVT	MOF	January	2012	26	1	Major	11/1/2012
1542	1489077	1	Invertebrate	Insecta	Diptera	DVT	MOF	January	2012	26	1	Major	11/1/2012
1543	1454526	2	Invertebrate	Insecta	Hymenoptera	IST	Other	January	2012	26	1	Major	12/1/2012
1544	1454567	1	Invertebrate	Insecta	Coleoptera	IST	Other	January	2012	26	1	Major	12/1/2012
1545	1454970	2	Invertebrate	Insecta	Coleoptera	IST	Other	January	2012	26	1	Major	12/1/2012
1546	1455011	1	Invertebrate	Insecta	Coleoptera	CoG	LNG Plant	January	2012	26	1	Major	12/1/2012
1547	1455294	1	Invertebrate	Insecta	Hemiptera	DVT	MOF	January	2012	26	1	Major	12/1/2012
1548	1485052	2	Invertebrate	Insecta	Coleoptera	IST	Other	January	2012	26	1	Major	12/1/2012
1549	1454514	1	Invertebrate	Insecta	Coleoptera	IST	Other	January	2012	26	1	Major	13/01/2012
1550	1454518	1	Invertebrate	Insecta	Hymenoptera	IST	Other	January	2012	26	1	Major	13/01/2012
1551	1454523	2	Invertebrate	Insecta	Hymenoptera	IST	Other	January	2012	26	1	Major	13/01/2012
1552	1454976	2	Invertebrate	Insecta	Hymenoptera	DVT	MOF	January	2012	26	1	Major	14/01/2012
1553	1455262	2	Seed	Equisetopsida	Rosales	DVT	MOF	January	2012	26	1	Major	14/01/2012
1554	1455274	1	Invertebrate	Insecta	Hymenoptera	DVT	MOF	January	2012	26	1	Major	14/01/2012
1555	1485016	2	Invertebrate	Insecta	Hymenoptera	DVT	MOF	January	2012	26	1	Major	14/01/2012
1556	1485060	2	Invertebrate	Insecta	Hymenoptera	DVT	MOF	January	2012	26	1	Major	14/01/2012
1557	1485061	1	Invertebrate	Insecta	Hymenoptera	DVT	MOF	January	2012	26	1	Major	14/01/2012
1558	1454975	25	Invertebrate	Insecta	Hymenoptera	DVT	WAPET	January	2012	26	1	Major	15/01/2012
1559	1454986	5	Invertebrate	Insecta	Hymenoptera	DVT	WAPET	January	2012	26	1	Major	15/01/2012
1560	1454987	1	Invertebrate	Insecta	Hymenoptera	DVT	WAPET	January	2012	26	1	Major	15/01/2012
1561	1454989	4	Invertebrate	Insecta	Hymenoptera	DVT	WAPET	January	2012	26	1	Major	15/01/2012
1562	1455000	4	Invertebrate	Insecta	Hymenoptera	DVT	WAPET	January	2012	26	1	Major	15/01/2012
1563	1455001	3	Invertebrate	Insecta	Hymenoptera	DVT	WAPET	January	2012	26	1	Major	15/01/2012
1564	1455347	1	Invertebrate	Insecta	Mantodea	DVT	MOF	January	2012	26	1	Major	15/01/2012
1565	1457180	1	Invertebrate	Insecta	Coleoptera	IST	MOF	January	2012	26	1	Major	15/01/2012
1566	1457198	1	Invertebrate	Insecta	Diptera	IST	MOF	January	2012	26	1	Major	15/01/2012
1567	1469258	1	Invertebrate	Insecta	Hymenoptera	IST	MOF	January	2012	26	1	Major	15/01/2012
1568	1485057	4	Invertebrate	Insecta	Hymenoptera	DVT	WAPET	January	2012	26	1	Major	15/01/2012
1569	1488954	25	Invertebrate	Insecta	Hymenoptera	DVT	WAPET	January	2012	26	1	Major	15/01/2012
1570	1466098	1	Invertebrate	Insecta	Mantodea	DVT	WAPET	January	2012	26	1	Major	16/01/2012
1571	1458727	20	Invertebrate	Insecta	Hemiptera	DVT	WAPET	January	2012	26	1	Major	17/01/2012
1572	1463796	6	Plant material	Equisetopsida	Apiales	OPT	Other	January	2012	26	1	Major	17/01/2012
1573	1471148	1	Invertebrate	Arachnida	Araneae	FR	Construction Village	January	2012	26	1	Major	17/01/2012
1574	1488958	20	Invertebrate	Insecta	Diptera	DVT	WAPET	January	2012	26	1	Major	17/01/2012
1575	1488959	20	Invertebrate	Insecta	Dermaptera	DVT	WAPET	January	2012	26	1	Major	17/01/2012
1576	1488962	20	Invertebrate	Insecta	Hemiptera	DVT	WAPET	January	2012	26	1	Major	17/01/2012
1577	1488963	20	Invertebrate	Insecta	Hemiptera	DVT	WAPET	January	2012	26	1	Major	17/01/2012
1578	1488964	20	Invertebrate	Insecta	Coleoptera	DVT	WAPET	January	2012	26	1	Major	17/01/2012
1579	1488965	20	Invertebrate	Insecta	Coleoptera	DVT	WAPET	January	2012	26	1	Major	17/01/2012
1580	1458783	1	Seed	Equisetopsida	Poales	FR	WAPET	January	2012	26	1	Major	18/01/2012
1581	1463770	10	Invertebrate	Gastropoda	Stylommatophora	CoG	WAPET	January	2012	26	1	Major	18/01/2012
1582	1464150	3	Invertebrate	Insecta	Blattodea	MOD	Construction Village	January	2012	26	1	Major	18/01/2012
1583	1466145	1	Invertebrate	Arachnida	Araneae	IST	MOF	January	2012	26	1	Major	18/01/2012
1584	1469253	1	Invertebrate	Insecta	Neuroptera	FR	WAPET	January	2012	26	1	Major	18/01/2012
1585	1469287	2	Seed	Equisetopsida	Asterales	FR	WAPET	January	2012	26	1	Major	18/01/2012
1586	1463779	1	Invertebrate	Gastropoda	Stylommatophora	CoG	WAPET	January	2012	26	1	Major	19/01/2012
1587	1466073	1	Invertebrate	Insecta	Coleoptera	DVT	WAPET	January	2012	26	1	Major	19/01/2012
1588	1466131	4	Seed	Equisetopsida	Poales	FR	WAPET	January	2012	26	1	Major	19/01/2012
1589	1469239	1	Invertebrate	Arachnida	Araneae	IST	MOF	January	2012	26	1	Major	19/01/2012
1590	1469247	1	Invertebrate	Arachnida	Araneae	IST	MOF	January	2012	26	1	Major	19/01/2012
1591	1464553	3	Invertebrate	Insecta	Coleoptera	DVT	WAPET	January	2012	26	1	Major	20/01/2012
1592	1467701	1	Invertebrate	Insecta	Psocoptera	FP	Construction Village	January	2012	26	1	Major	20/01/2012
1593	1464170	1	Invertebrate	Insecta	Coleoptera	IST	MOF	January	2012	26	1	Major	21/01/2012
1594	1466102	1	Invertebrate	Insecta	Coleoptera	DVT	WAPET	January	2012	26	1	Major	21/01/2012
1595	1466134	3	Invertebrate	Insecta	Coleoptera	IST	MOF	January	2012	26	1	Major	21/01/2012
1596	1466142	1	Invertebrate	Arachnida	Araneae	IST	MOF	January	2012	26	1	Major	21/01/2012
1597	1466151	1	Invertebrate	Arachnida	Araneae	IST	MOF	January	2012	26	1	Major	21/01/2012
1598	1467690	1	Invertebrate	Insecta	Hymenoptera	IST	MOF	January	2012	26	1	Major	21/01/2012
1599	1467719	1	Invertebrate	Insecta	Hemiptera	FR	WAPET	January	2012	26	1	Major	21/01/2012
1600	1469254	2	Invertebrate	Insecta	Coleoptera	IST	MOF	January	2012	26	1	Major	21/01/2012
1601	1469257	1	Invertebrate	Insecta	Hymenoptera	IST	MOF	January	2012	26	1	Major	21/01/2012
1602	1469266	1	Invertebrate	Insecta	Coleoptera	IST	MOF	January	2012	26	1	Major	21/01/2012
1603	1469268	1	Invertebrate	Insecta	Hemiptera	IST	MOF	January	2012	26	1	Major	21/01/2012
1604	1464155	1	Invertebrate	Insecta	Coleoptera	DVT	WAPET	January	2012	26	1	Major	22/01/2012
1605	1464158	1	Invertebrate	Insecta	Orthoptera	DVT	WAPET	January	2012	26	1	Major	22/01/2012
1606	1464164	1	Plant material	Equisetopsida	Pmaterial	DVT	WAPET	January	2012	26	1	Major	22/01/2012
1607	1466116	2	Invertebrate	Insecta	Coleoptera	IST	MOF	January	2012	26	1	Major	22/01/2012
1608	1488976	1	Invertebrate	Insecta	Coleoptera	IST	MOF	January	2012	26	1	Major	22/01/2012
1609	1466092	1	Invertebrate	Insecta	Coleoptera	FP	Production Village	January	2012	26	1	Major	23/01/2012
1610	1466127	4	Invertebrate	Insecta	Hemiptera	DVT	WAPET	January	2012	26	1	Major	23/01/2012
1611	1467686	1	Invertebrate	Insecta	Hymenoptera	DVT	WAPET	January	2012	26	1	Major	23/01/2012
1612	1469285	1	Invertebrate	Insecta	Lepidoptera	AIRFC	BWI Airport	January	2012	26	1	Major	23/01/2012
1613	1504677	22	Invertebrate	Insecta	Coleoptera	DVT	WAPET	January	2012	26	1	Major	23/01/2012
1614	1504678	2	Invertebrate	Insecta	Hymenoptera	DVT	WAPET	January	2012	26	1	Major	23/01/2012
1615	1504679	2	Invertebrate	Insecta	Diptera	DVT	WAPET	January	2012	26	1	Major	23/01/2012
1616	1504680	2	Invertebrate	Insecta	Lepidoptera	DVT	WAPET	January	2012	26	1	Major	23/01/2012
1617	1504681	2	Invertebrate	Insecta	Coleoptera	DVT	WAPET	January	2012	26	1	Major	23/01/2012
1618	1467694	2	Invertebrate	Insecta	Lepidoptera	DVT	Other	January	2012	26	1	Major	24/01/2012
1619	1471154	1	Invertebrate	Insecta	Lepidoptera	DVT	WAPET	January	2012	26	1	Major	24/01/2012
1620	1469245	1	Invertebrate	Insecta	Hymenoptera	FP	Production Village	January	2012	26	1	Major	25/01/2012
1621	1484643	10	Invertebrate	Insecta	Blattodea	PL	Construction Village	January	2012	27	1	Major	29/01/2012
1622	1479719	10	Invertebrate	Insecta	Psocoptera	FP	Production Village	February	2012	27	1	Major	2/2/2012
1623	1484672	1	Invertebrate	Gastropoda	Hypsogastropoda	DVT	Other	February	2012	27	1	Major	2/2/2012
1624	1500173	1	Seed	Equisetopsida	Cucurbitales	DVT	Other	February	2012	27	1	Major	2/2/2012
1625	1511990	2	Invertebrate	Insecta	Blattodea	PL	Construction Village	February	2012	27	1	Major	3/2/2012
1626	1488950	2	Invertebrate	Insecta	Hemiptera	DVT	MOF	February	2012	27	1	Major	4/2/2012
1627	1488961	1	Seed	Equisetopsida	Poales	DVT	MOF	February	2012	27	1	Major	4/2/2012
1628	1488969	1	Invertebrate	Insecta	Coleoptera	DVT	WAPET	February	2012	27	1	Major	5/2/2012
1629	1490702	10	Invertebrate	Insecta	Blattodea	PL	Construction Village	February	2012	27	1	Major	6/2/2012
1630	1490720	3	Invertebrate	Insecta	Coleoptera	DVT	MOF	February	2012	27	1	Major	6/2/2012
1631	1517143	2	Invertebrate	Insecta	Hemiptera	DVT	MOF	February	2012	27	1	Major	6/2/2012
1632	1517165	3	Invertebrate	Insecta	Hymenoptera	DVT	MOF	February	2012	27	1	Major	6/2/2012
1633	1488986	1	Invertebrate	Insecta	Lepidoptera	FR	MOF	February	2012	27	1	Major	7/2/2012
1634	1490676	1	Invertebrate	Insecta	Lepidoptera	FR	WAPET	February	2012	27	1	Major	8/2/2012
1635	1490736	1	Invertebrate	Arachnida	Araneae	FR	WAPET	February	2012	27	1	Major	8/2/2012
1636	1490750	1	Seed	Equisetopsida	Asterales	FR	WAPET	February	2012	27	1	Major	8/2/2012
1637	1494328	1	Invertebrate	Insecta	Dermaptera	PL	Construction Village	February	2012	27	1	Major	8/2/2012
1638	1494331	1	Invertebrate	Insecta	Coleoptera	DVT	WAPET	February	2012	27	1	Major	9/2/2012
1639	1494332	1	Invertebrate	Insecta	Hemiptera	IST	MOF	February	2012	27	1	Major	9/2/2012
1640	1494333	9	Invertebrate	Insecta	Coleoptera	IST	MOF	February	2012	27	1	Major	9/2/2012
1641	1517218	9	Invertebrate	Insecta	Hemiptera	IST	MOF	February	2012	27	1	Major	9/2/2012
1642	1517220	9	Invertebrate	Arachnida	Araneae	IST	MOF	February	2012	27	1	Major	9/2/2012
1643	1730926	1	Invertebrate	Insecta	Coleoptera	DVT	WAPET	February	2012	27	1	Major	9/2/2012
1644	1494335	1	Invertebrate	Insecta	Coleoptera	DVT	MOF	February	2012	27	1	Major	10/2/2012
1645	1494338	2	Invertebrate	Insecta	Hymenoptera	DVT	WAPET	February	2012	27	1	Major	10/2/2012
1646	1494340	1	Invertebrate	Insecta	Coleoptera	DVT	WAPET	February	2012	27	1	Major	10/2/2012
1647	1494365	1	Vertebrate	Reptilia	Squamata	FR	WAPET	February	2012	27	1	Major	10/2/2012
1648	1506611	1	Invertebrate	Insecta	Lepidoptera	DVT	WAPET	February	2012	27	1	Major	10/2/2012
1649	1538631	2	Invertebrate	Insecta	Coleoptera	DVT	WAPET	February	2012	27	1	Major	10/2/2012
1650	1494342	1	Plant material	Equisetopsida	Poales	FR	WAPET	February	2012	27	1	Major	11/2/2012
1651	1513798	1	Invertebrate	Insecta	Coleoptera	DVT	WAPET	February	2012	27	1	Major	11/2/2012
1652	1506626	1	Invertebrate	Insecta	Coleoptera	DVT	WAPET	February	2012	27	1	Major	12/2/2012
1653	1506742	1	Invertebrate	Insecta	Coleoptera	DVT	WAPET	February	2012	27	1	Major	12/2/2012
1654	1494662	20	Invertebrate	Insecta	Lepidoptera	FR	WAPET	February	2012	27	1	Major	13/02/2012
1655	1502178	1	Invertebrate	Insecta	Orthoptera	DVT	WAPET	February	2012	27	1	Major	13/02/2012
1656	1508102	1	Invertebrate	Insecta	Coleoptera	DVT	WAPET	February	2012	27	1	Major	13/02/2012
1657	1508105	1	Invertebrate	Insecta	Hemiptera	DVT	WAPET	February	2012	27	1	Major	13/02/2012
1658	1511863	7	Invertebrate	Insecta	Blattodea	PL	Construction Village	February	2012	27	1	Major	14/02/2012
1659	1511877	2	Invertebrate	Insecta	Blattodea	PL	Construction Village	February	2012	27	1	Major	14/02/2012
1660	1511959	1	Invertebrate	Arachnida	Araneae	CoG	BWI Airport	February	2012	27	1	Major	14/02/2012
1661	1513802	17	Plant material	Equisetopsida	Brassicales	FR	MOF	February	2012	27	1	Major	14/02/2012
1662	1513804	1	Invertebrate	Insecta	Coleoptera	DVT	WAPET	February	2012	27	1	Major	14/02/2012
1663	1514478	3	Invertebrate	Insecta	Diptera	IST	MOF	February	2012	27	1	Major	14/02/2012
1664	1538689	4	Invertebrate	Insecta	Coleoptera	IST	MOF	February	2012	27	1	Major	14/02/2012
1665	1502077	1	Invertebrate	Insecta	Coleoptera	FR	WAPET	February	2012	27	1	Major	15/02/2012
1666	1508348	1	Invertebrate	Insecta	Coleoptera	IST	MOF	February	2012	27	1	Major	15/02/2012
1667	1513796	9	Invertebrate	Insecta	Coleoptera	FP	Construction Village	February	2012	27	1	Major	15/02/2012
1668	1513814	1	Invertebrate	Insecta	Coleoptera	IST	MOF	February	2012	27	1	Major	15/02/2012
1669	1513829	1	Invertebrate	Insecta	Coleoptera	IST	MOF	February	2012	27	1	Major	15/02/2012
1670	1514885	2	Invertebrate	Insecta	Hemiptera	IST	MOF	February	2012	27	1	Major	15/02/2012
1671	1550047	1	Invertebrate	Insecta	Hymenoptera	IST	MOF	February	2012	27	1	Major	15/02/2012
1672	1513807	1	Plant material	Equisetopsida	Poales	FR	WAPET	February	2012	27	1	Major	16/02/2012
1673	1508198	1	Invertebrate	Insecta	Coleoptera	IST	MOF	February	2012	27	1	Major	17/02/2012
1674	1508217	1	Invertebrate	Insecta	Coleoptera	IST	MOF	February	2012	27	1	Major	17/02/2012
1675	1508338	1	Invertebrate	Insecta	Coleoptera	IST	MOF	February	2012	27	1	Major	17/02/2012
1676	1513827	2	Invertebrate	Insecta	Coleoptera	IST	MOF	February	2012	27	1	Major	17/02/2012
1677	1538660	1	Invertebrate	Insecta	Coleoptera	IST	MOF	February	2012	27	1	Major	17/02/2012
1678	1506561	27	Invertebrate	Insecta	Blattodea	PL	Construction Village	February	2012	27	1	Major	18/02/2012
1679	1506574	5	Invertebrate	Insecta	Hymenoptera	PL	Construction Village	February	2012	27	1	Major	18/02/2012
1680	1506463	1	Vertebrate	Amphibia	Anura	SA	MOF	February	2012	27	1	Major	19/02/2012
1681	1506549	7	Invertebrate	Insecta	Coleoptera	DVT	WAPET	February	2012	27	1	Major	19/02/2012
1682	1506602	1	Invertebrate	Insecta	Lepidoptera	DVT	WAPET	February	2012	27	1	Major	19/02/2012
1683	1538643	1	Invertebrate	Insecta	Coleoptera	DVT	WAPET	February	2012	27	1	Major	19/02/2012
1684	1508131	1	Invertebrate	Arachnida	Araneae	FP	Construction Village	February	2012	27	1	Major	20/02/2012
1685	1508136	2	Invertebrate	Insecta	Coleoptera	IST	MOF	February	2012	27	1	Major	20/02/2012
1686	1508182	7	Invertebrate	Insecta	Coleoptera	IST	MOF	February	2012	27	1	Major	20/02/2012
1687	1513779	1	Invertebrate	Insecta	Hymenoptera	CoG	Other	February	2012	27	1	Major	20/02/2012
1688	1514867	2	Invertebrate	Insecta	Coleoptera	DVT	MOF	February	2012	27	1	Major	20/02/2012
1689	1513805	1	Invertebrate	Arachnida	Araneae	OPT	BWI Airport	February	2012	27	1	Major	21/02/2012
1690	1514486	1	Invertebrate	Diplopoda	Julida	PL	Construction Village	February	2012	27	1	Major	21/02/2012
1691	1514498	1	Invertebrate	Insecta	Coleoptera	IST	MOF	February	2012	27	1	Major	21/02/2012
1692	1513800	1	Invertebrate	Insecta	Mantodea	DVT	WAPET	February	2012	27	1	Major	22/02/2012
1693	1514481	1	Invertebrate	Insecta	Coleoptera	DVT	WAPET	February	2012	27	1	Major	22/02/2012
1694	1514513	2	Invertebrate	Insecta	Coleoptera	DVT	WAPET	February	2012	27	1	Major	22/02/2012
1695	1701317	1	Invertebrate	Insecta	Coleoptera	DVT	WAPET	February	2012	27	1	Major	22/02/2012
1696	1513789	1	Seed	Equisetopsida	Asterales	PME	WAPET	February	2012	27	1	Major	23/02/2012
1697	1514514	1	Invertebrate	Insecta	Hymenoptera	DVT	WAPET	February	2012	27	1	Major	23/02/2012
1698	1514515	1	Seed	Equisetopsida	Poales	FR	WAPET	February	2012	27	1	Major	23/02/2012
1699	1514523	1	Invertebrate	Insecta	Lepidoptera	DVT	WAPET	February	2012	27	1	Major	23/02/2012
1700	1514538	2	Seed	Equisetopsida	Poales	FR	WAPET	February	2012	27	1	Major	23/02/2012
1701	1512055	1	Invertebrate	Gastropoda	Stylommatophora	FR	WAPET	February	2012	27	1	Major	24/02/2012
1702	1514482	1	Invertebrate	Insecta	Coleoptera	DVT	WAPET	February	2012	27	1	Major	25/02/2012
1703	1514489	1	Invertebrate	Insecta	Coleoptera	DVT	WAPET	February	2012	27	1	Major	25/02/2012
1704	1514846	1	Invertebrate	Insecta	Orthoptera	DVT	WAPET	February	2012	27	1	Major	25/02/2012
1705	1514852	1	Invertebrate	Insecta	Hemiptera	DVT	WAPET	February	2012	27	1	Major	25/02/2012
1706	1514920	30	Invertebrate	Insecta	Coleoptera	IST	MOF	February	2012	27	1	Major	25/02/2012
1707	1514943	1	Invertebrate	Insecta	Hemiptera	IST	MOF	February	2012	27	1	Major	25/02/2012
1708	1514946	1	Invertebrate	Insecta	Coleoptera	IST	MOF	February	2012	27	1	Major	25/02/2012
1709	1517267	3	Invertebrate	Insecta	Coleoptera	IST	MOF	February	2012	27	1	Major	25/02/2012
1710	1517306	1	Invertebrate	Insecta	Lepidoptera	IST	MOF	February	2012	27	1	Major	25/02/2012
1711	1517333	1	Invertebrate	Insecta	Hemiptera	IST	MOF	February	2012	27	1	Major	25/02/2012
1712	1517344	1	Invertebrate	Insecta	Coleoptera	IST	MOF	February	2012	27	1	Major	25/02/2012
1713	1517347	1	Invertebrate	Insecta	Coleoptera	IST	MOF	February	2012	27	1	Major	25/02/2012
1714	1517456	1	Invertebrate	Insecta	Hemiptera	IST	MOF	February	2012	27	1	Major	25/02/2012
1715	1521768	1	Invertebrate	Insecta	Hemiptera	IST	MOF	February	2012	27	1	Major	25/02/2012
1716	1521803	3	Seed	Equisetopsida	Poales	DVT	MOF	February	2012	27	1	Major	25/02/2012
1717	1521828	1	Invertebrate	Insecta	Hymenoptera	DVT	MOF	February	2012	27	1	Major	25/02/2012
1718	1526515	1	Invertebrate	Arachnida	Araneae	IST	MOF	February	2012	27	1	Major	25/02/2012
1719	1526519	2	Invertebrate	Insecta	Coleoptera	DVT	MOF	February	2012	27	1	Major	25/02/2012
1720	1526522	1	Invertebrate	Insecta	Hymenoptera	DVT	MOF	February	2012	27	1	Major	25/02/2012
1721	1526526	2	Invertebrate	Insecta	Coleoptera	DVT	MOF	February	2012	27	1	Major	25/02/2012
1722	1526536	3	Invertebrate	Insecta	Hemiptera	IST	MOF	February	2012	27	1	Major	25/02/2012
1723	1526554	1	Invertebrate	Insecta	Lepidoptera	IST	MOF	February	2012	27	1	Major	25/02/2012
1724	1538701	3	Invertebrate	Insecta	Hemiptera	DVT	WAPET	February	2012	27	1	Major	25/02/2012
1725	1550078	17	Invertebrate	Insecta	Coleoptera	DVT	WAPET	February	2012	27	1	Major	25/02/2012
1726	1553424	20	Invertebrate	Insecta	Coleoptera	IST	MOF	February	2012	27	1	Major	25/02/2012
1727	1557333	2	Invertebrate	Insecta	Hemiptera	IST	MOF	February	2012	27	1	Major	25/02/2012
1728	1557417	3	Invertebrate	Insecta	Hymenoptera	IST	MOF	February	2012	27	1	Major	25/02/2012
1729	1557421	2	Invertebrate	Insecta	Orthoptera	DVT	MOF	February	2012	27	1	Major	25/02/2012
1730	1561381	1	Invertebrate	Insecta	Diptera	DVT	MOF	February	2012	27	1	Major	25/02/2012
1731	1701321	1	Invertebrate	Insecta	Coleoptera	IST	MOF	February	2012	27	1	Major	25/02/2012
1732	1701323	1	Invertebrate	Insecta	Orthoptera	IST	MOF	February	2012	27	1	Major	25/02/2012
1733	1730942	2	Invertebrate	Insecta	Hemiptera	DVT	WAPET	February	2012	27	1	Major	25/02/2012
1734	1730944	1	Invertebrate	Insecta	Hemiptera	IST	MOF	February	2012	27	1	Major	25/02/2012
1735	1730946	1	Invertebrate	Arachnida	Araneae	IST	MOF	February	2012	27	1	Major	25/02/2012
1736	1514854	1	Invertebrate	Insecta	Coleoptera	DVT	WAPET	February	2012	27	1	Major	26/02/2012
1737	1517289	2	Invertebrate	Insecta	Coleoptera	IST	MOF	February	2012	27	1	Major	26/02/2012
1738	1517359	1	Invertebrate	Insecta	Coleoptera	IST	MOF	February	2012	27	1	Major	26/02/2012
1739	1517381	1	Invertebrate	Insecta	Coleoptera	IST	MOF	February	2012	27	1	Major	26/02/2012
1740	1517428	1	Invertebrate	Insecta	Lepidoptera	IST	MOF	February	2012	27	1	Major	26/02/2012
1741	1519369	6	Invertebrate	Insecta	Coleoptera	IST	MOF	February	2012	27	1	Major	26/02/2012
1742	1521743	1	Invertebrate	Insecta	Coleoptera	IST	MOF	February	2012	27	1	Major	26/02/2012
1743	1521749	1	Invertebrate	Insecta	Lepidoptera	IST	MOF	February	2012	27	1	Major	26/02/2012
1744	1521750	1	Invertebrate	Insecta	Coleoptera	IST	MOF	February	2012	27	1	Major	26/02/2012
1745	1521751	3	Invertebrate	Insecta	Coleoptera	IST	MOF	February	2012	27	1	Major	26/02/2012
1746	1521796	1	Seed	Equisetopsida	Poales	DVT	MOF	February	2012	27	1	Major	26/02/2012
1747	1521810	2	Invertebrate	Insecta	Coleoptera	DVT	WAPET	February	2012	27	1	Major	27/02/2012
1748	1521813	1	Invertebrate	Insecta	Lepidoptera	CoG	WAPET	February	2012	27	1	Major	27/02/2012
1749	1521826	1	Invertebrate	Insecta	Coleoptera	DVT	MOF	February	2012	27	1	Major	27/02/2012
1750	1521817	1	Invertebrate	Insecta	Lepidoptera	DVT	WAPET	February	2012	27	1	Major	28/02/2012
1751	1521856	2	Seed	Equisetopsida	Poales	FR	WAPET	February	2012	27	1	Major	28/02/2012
1752	1521878	1	Invertebrate	Arachnida	Araneae	CoG	WAPET	February	2012	27	1	Major	28/02/2012
1753	1526569	1	Invertebrate	Insecta	Lepidoptera	DVT	MOF	February	2012	27	1	Major	28/02/2012
1754	1521898	1	Vertebrate	Reptilia	Squamata	FR	Construction Village	February	2012	27	1	Major	29/02/2012
1755	1526598	1	Invertebrate	Insecta	Coleoptera	DVT	WAPET	February	2012	27	1	Major	29/02/2012
1756	1526604	1	Invertebrate	Insecta	Lepidoptera	DVT	MOF	February	2012	27	1	Major	29/02/2012
1757	1526618	1	Invertebrate	Insecta	Hymenoptera	IST	MOF	February	2012	27	1	Major	29/02/2012
1758	1529211	1	Invertebrate	Invertebrate	Invertebrate	DVT	WAPET	February	2012	27	1	Major	29/02/2012
1759	1557335	1	Invertebrate	Insecta	Coleoptera	IST	MOF	February	2012	27	1	Major	29/02/2012
1760	1557458	3	Invertebrate	Insecta	Coleoptera	DVT	MOF	February	2012	27	1	Major	29/02/2012
1761	1557474	1	Invertebrate	Insecta	Diptera	DVT	MOF	February	2012	27	1	Major	29/02/2012
1762	1557476	1	Invertebrate	Insecta	Hymenoptera	DVT	MOF	February	2012	27	1	Major	29/02/2012
1763	1788240	1	Vertebrate	Reptilia	Squamata	FR	Construction Village	February	2012	27	1	Major	29/02/2012
1764	1526585	2	Vertebrate	Reptilia	Squamata	FR	Construction Village	March	2012	28	1	Major	1/3/2012
1765	1526608	1	Invertebrate	Gastropoda	Stylommatophora	FR	WAPET	March	2012	28	1	Major	1/3/2012
1766	1526609	1	Invertebrate	Insecta	Orthoptera	DVT	WAPET	March	2012	28	1	Major	1/3/2012
1767	1532682	1	Invertebrate	Arachnida	Araneae	IST	MOF	March	2012	28	1	Major	1/3/2012
1768	1536647	1	Invertebrate	Insecta	Coleoptera	DVT	MOF	March	2012	28	1	Major	1/3/2012
1769	1707602	1	Vertebrate	Reptilia	Squamata	FR	Construction Village	March	2012	28	1	Major	1/3/2012
1770	1707611	1	Invertebrate	Gastropoda	Stylommatophora	FR	WAPET	March	2012	28	1	Major	1/3/2012
1771	1526613	1	Invertebrate	Insecta	Hemiptera	DVT	WAPET	March	2012	28	1	Major	2/3/2012
1772	1526622	1	Invertebrate	Insecta	Blattodea	PL	Production Village	March	2012	28	1	Major	2/3/2012
1773	1526629	1	Invertebrate	Insecta	Orthoptera	DVT	WAPET	March	2012	28	1	Major	2/3/2012
1774	1526630	1	Invertebrate	Insecta	Coleoptera	DVT	WAPET	March	2012	28	1	Major	2/3/2012
1775	1526636	1	Invertebrate	Insecta	Hemiptera	DVT	WAPET	March	2012	28	1	Major	2/3/2012
1776	1527178	2	Invertebrate	Insecta	Coleoptera	DVT	MOF	March	2012	28	1	Major	2/3/2012
1777	1527188	1	Invertebrate	Insecta	Hemiptera	DVT	MOF	March	2012	28	1	Major	2/3/2012
1778	1527194	2	Invertebrate	Insecta	Coleoptera	DVT	MOF	March	2012	28	1	Major	2/3/2012
1779	1527223	1	Invertebrate	Insecta	Coleoptera	DVT	MOF	March	2012	28	1	Major	2/3/2012
1780	1527236	1	Invertebrate	Insecta	Coleoptera	DVT	MOF	March	2012	28	1	Major	2/3/2012
1781	1529256	1	Plant material	Equisetopsida	Pmaterial	FR	MOF	March	2012	28	1	Major	2/3/2012
1782	1563814	1	Invertebrate	Insecta	Hemiptera	DVT	MOF	March	2012	28	1	Major	2/3/2012
1783	1563850	1	Invertebrate	Insecta	Coleoptera	DVT	MOF	March	2012	28	1	Major	2/3/2012
1784	1628131	1	Invertebrate	Insecta	Coleoptera	DVT	WAPET	March	2012	28	1	Major	2/3/2012
1785	1526625	1	Invertebrate	Insecta	Lepidoptera	FR	WAPET	March	2012	28	1	Major	3/3/2012
1786	1526632	1	Invertebrate	Insecta	Lepidoptera	DVT	WAPET	March	2012	28	1	Major	3/3/2012
1787	1526633	1	Invertebrate	Insecta	Hemiptera	DVT	WAPET	March	2012	28	1	Major	3/3/2012
1788	1526634	1	Invertebrate	Insecta	Lepidoptera	DVT	WAPET	March	2012	28	1	Major	3/3/2012
1789	1526647	1	Invertebrate	Insecta	Coleoptera	DVT	MOF	March	2012	28	1	Major	3/3/2012
1790	1527171	1	Invertebrate	Insecta	Coleoptera	DVT	MOF	March	2012	28	1	Major	3/3/2012
1791	1527209	1	Invertebrate	Insecta	Coleoptera	DVT	MOF	March	2012	28	1	Major	3/3/2012
1792	1527233	2	Invertebrate	Insecta	Coleoptera	DVT	MOF	March	2012	28	1	Major	3/3/2012
1793	1529271	1	Invertebrate	Insecta	Coleoptera	DVT	MOF	March	2012	28	1	Major	3/3/2012
1794	1532680	1	Invertebrate	Insecta	Hymenoptera	FR	MOF	March	2012	28	1	Major	3/3/2012
1795	1532718	1	Vertebrate	Aves	Passeriformes	FR	MOF	March	2012	28	1	Major	3/3/2012
1796	1536649	1	Invertebrate	Insecta	Coleoptera	DVT	MOF	March	2012	28	1	Major	3/3/2012
1797	1526641	1	Invertebrate	Arachnida	Araneae	FR	WAPET	March	2012	28	1	Major	4/3/2012
1798	1529480	1	Invertebrate	Insecta	Coleoptera	FP	Production Village	March	2012	28	1	Major	4/3/2012
1799	1529503	5	Invertebrate	Insecta	Coleoptera	DVT	MOF	March	2012	28	1	Major	5/3/2012
1800	1529560	1	Invertebrate	Insecta	Lepidoptera	OPT	Other	March	2012	28	1	Major	5/3/2012
1801	1529595	1	Invertebrate	Arachnida	Araneae	DVT	WAPET	March	2012	28	1	Major	5/3/2012
1802	1532632	1	Invertebrate	Arachnida	Araneae	PL	BWI Airport	March	2012	28	1	Major	5/3/2012
1803	1532666	1	Plant material	Equisetopsida	Caryophyllales	IST	MOF	March	2012	28	1	Major	5/3/2012
1804	1532667	2	Invertebrate	Insecta	Hemiptera	IST	MOF	March	2012	28	1	Major	5/3/2012
1805	1532672	2	Invertebrate	Insecta	Lepidoptera	IST	MOF	March	2012	28	1	Major	5/3/2012
1806	1532722	6	Invertebrate	Insecta	Diptera	IST	MOF	March	2012	28	1	Major	5/3/2012
1807	1536651	1	Invertebrate	Insecta	Hymenoptera	IST	MOF	March	2012	28	1	Major	5/3/2012
1808	1536653	1	Seed	Equisetopsida	Poales	IST	MOF	March	2012	28	1	Major	5/3/2012
1809	1570458	2	Invertebrate	Insecta	Hymenoptera	IST	MOF	March	2012	28	1	Major	5/3/2012
1810	1570487	2	Invertebrate	Insecta	Diptera	IST	MOF	March	2012	28	1	Major	5/3/2012
1811	1730928	3	Invertebrate	Insecta	Diptera	IST	MOF	March	2012	28	1	Major	5/3/2012
1812	1531300	1	Invertebrate	Insecta	Orthoptera	FR	MOF	March	2012	28	1	Major	6/3/2012
1813	1532644	1	Invertebrate	Insecta	Coleoptera	DVT	WAPET	March	2012	28	1	Major	6/3/2012
1814	1532651	1	Invertebrate	Insecta	Coleoptera	DVT	WAPET	March	2012	28	1	Major	6/3/2012
1815	1532703	1	Invertebrate	Insecta	Hymenoptera	DVT	WAPET	March	2012	28	1	Major	6/3/2012
1816	1532711	1	Invertebrate	Insecta	Hemiptera	DVT	WAPET	March	2012	28	1	Major	6/3/2012
1817	1532730	1	Invertebrate	Insecta	Coleoptera	IST	MOF	March	2012	28	1	Major	6/3/2012
1818	1536671	1	Invertebrate	Arachnida	Araneae	IST	MOF	March	2012	28	1	Major	6/3/2012
1819	1532655	1	Invertebrate	Gastropoda	Stylommatophora	FR	WAPET	March	2012	28	1	Major	7/3/2012
1820	1532734	1	Invertebrate	Insecta	Hemiptera	DVT	WAPET	March	2012	28	1	Major	7/3/2012
1821	1532737	2	Invertebrate	Insecta	Coleoptera	DVT	WAPET	March	2012	28	1	Major	7/3/2012
1822	1532745	1	Invertebrate	Arachnida	Araneae	DVT	WAPET	March	2012	28	1	Major	7/3/2012
1823	1534417	1	Invertebrate	Insecta	Hemiptera	IST	MOF	March	2012	28	1	Major	7/3/2012
1824	1534445	1	Invertebrate	Insecta	Hemiptera	IST	MOF	March	2012	28	1	Major	7/3/2012
1825	1534454	1	Invertebrate	Insecta	Lepidoptera	IST	MOF	March	2012	28	1	Major	7/3/2012
1826	1534459	1	Invertebrate	Insecta	Orthoptera	IST	MOF	March	2012	28	1	Major	7/3/2012
1827	1534479	1	Invertebrate	Arachnida	Araneae	IST	MOF	March	2012	28	1	Major	7/3/2012
1828	1534484	1	Invertebrate	Insecta	Hemiptera	IST	MOF	March	2012	28	1	Major	7/3/2012
1829	1534486	3	Invertebrate	Insecta	Coleoptera	IST	MOF	March	2012	28	1	Major	7/3/2012
1830	1534495	1	Invertebrate	Insecta	Lepidoptera	IST	MOF	March	2012	28	1	Major	7/3/2012
1831	1534511	1	Invertebrate	Insecta	Hemiptera	IST	MOF	March	2012	28	1	Major	7/3/2012
1832	1534526	1	Invertebrate	Arachnida	Araneae	IST	MOF	March	2012	28	1	Major	7/3/2012
1833	1534542	1	Invertebrate	Insecta	Diptera	IST	MOF	March	2012	28	1	Major	7/3/2012
1834	1534553	2	Invertebrate	Insecta	Coleoptera	IST	MOF	March	2012	28	1	Major	7/3/2012
1835	1536318	1	Invertebrate	Insecta	Hymenoptera	IST	MOF	March	2012	28	1	Major	7/3/2012
1836	1536322	1	Invertebrate	Insecta	Coleoptera	IST	MOF	March	2012	28	1	Major	7/3/2012
1837	1536332	2	Invertebrate	Insecta	Hemiptera	IST	MOF	March	2012	28	1	Major	7/3/2012
1838	1536654	10	Invertebrate	Insecta	Coleoptera	IST	MOF	March	2012	28	1	Major	7/3/2012
1839	1570291	10	Invertebrate	Insecta	Coleoptera	IST	MOF	March	2012	28	1	Major	7/3/2012
1840	1532761	1	Seed	Equisetopsida	Poales	DVT	WAPET	March	2012	28	1	Major	8/3/2012
1841	1536341	4	Invertebrate	Insecta	Orthoptera	DVT	WAPET	March	2012	28	1	Major	9/3/2012
1842	1536662	1	Invertebrate	Insecta	Lepidoptera	FR	WAPET	March	2012	28	1	Major	9/3/2012
1843	1538650	1	Invertebrate	Insecta	Hymenoptera	DVT	WAPET	March	2012	28	1	Major	10/3/2012
1844	1548335	3	Invertebrate	Insecta	Orthoptera	DVT	MOF	March	2012	28	1	Major	19/03/2012
1845	1549832	2	Invertebrate	Insecta	Hymenoptera	DVT	MOF	March	2012	28	1	Major	19/03/2012
1846	1549838	1	Invertebrate	Insecta	Coleoptera	DVT	MOF	March	2012	28	1	Major	19/03/2012
1847	1553387	5	Invertebrate	Insecta	Orthoptera	DVT	MOF	March	2012	28	1	Major	19/03/2012
1848	1553436	1	Invertebrate	Insecta	Orthoptera	DVT	MOF	March	2012	28	1	Major	19/03/2012
1849	1619282	1	Invertebrate	Insecta	Hemiptera	DVT	MOF	March	2012	28	1	Major	19/03/2012
1850	1625946	2	Invertebrate	Insecta	Hymenoptera	DVT	MOF	March	2012	28	1	Major	19/03/2012
1851	1549847	25	Seed	Equisetopsida	Sapindales	DVT	WAPET	March	2012	28	1	Major	20/03/2012
1852	1551638	3	Invertebrate	Insecta	Coleoptera	DVT	MOF	March	2012	28	1	Major	20/03/2012
1853	1551645	1	Invertebrate	Insecta	Coleoptera	DVT	MOF	March	2012	28	1	Major	20/03/2012
1854	1553350	1	Invertebrate	Insecta	Hymenoptera	DVT	MOF	March	2012	28	1	Major	20/03/2012
1855	1553356	2	Invertebrate	Insecta	Coleoptera	DVT	MOF	March	2012	28	1	Major	20/03/2012
1856	1553362	2	Invertebrate	Insecta	Orthoptera	DVT	MOF	March	2012	28	1	Major	20/03/2012
1857	1553365	1	Invertebrate	Insecta	Coleoptera	DVT	MOF	March	2012	28	1	Major	20/03/2012
1858	1553368	1	Invertebrate	Insecta	Hymenoptera	DVT	MOF	March	2012	28	1	Major	20/03/2012
1859	1553377	1	Invertebrate	Insecta	Coleoptera	DVT	MOF	March	2012	28	1	Major	20/03/2012
1860	1617449	2	Invertebrate	Insecta	Coleoptera	DVT	MOF	March	2012	28	1	Major	20/03/2012
1861	1617884	6	Invertebrate	Insecta	Coleoptera	DVT	MOF	March	2012	28	1	Major	20/03/2012
1862	1617941	1	Invertebrate	Insecta	Hemiptera	DVT	MOF	March	2012	28	1	Major	20/03/2012
1863	1617950	1	Invertebrate	Insecta	Hemiptera	DVT	MOF	March	2012	28	1	Major	20/03/2012
1864	1549857	1	Invertebrate	Insecta	Orthoptera	DVT	WAPET	March	2012	28	1	Major	21/03/2012
1865	1551647	1	Invertebrate	Insecta	Coleoptera	DVT	WAPET	March	2012	28	1	Major	21/03/2012
1866	1551653	1	Invertebrate	Insecta	Orthoptera	DVT	WAPET	March	2012	28	1	Major	21/03/2012
1867	1551658	1	Invertebrate	Insecta	Hemiptera	DVT	WAPET	March	2012	28	1	Major	21/03/2012
1868	1551659	1	Invertebrate	Insecta	Neuroptera	DVT	WAPET	March	2012	28	1	Major	21/03/2012
1869	1551770	1	Invertebrate	Insecta	Hemiptera	DVT	WAPET	March	2012	28	1	Major	21/03/2012
1870	1553305	2	Invertebrate	Insecta	Hymenoptera	DVT	WAPET	March	2012	28	1	Major	21/03/2012
1871	1553322	1	Invertebrate	Insecta	Hymenoptera	DVT	Other	March	2012	28	1	Major	21/03/2012
1872	1554898	1	Invertebrate	Insecta	Hemiptera	DVT	MOF	March	2012	28	1	Major	21/03/2012
1873	1554901	1	Invertebrate	Insecta	Coleoptera	DVT	MOF	March	2012	28	1	Major	21/03/2012
1874	1554903	4	Invertebrate	Insecta	Hymenoptera	DVT	MOF	March	2012	28	1	Major	21/03/2012
1875	1554924	3	Invertebrate	Insecta	Coleoptera	DVT	MOF	March	2012	28	1	Major	21/03/2012
1876	1554927	1	Invertebrate	Arachnida	Araneae	DVT	MOF	March	2012	28	1	Major	21/03/2012
1877	1554928	1	Invertebrate	Insecta	Orthoptera	DVT	MOF	March	2012	28	1	Major	21/03/2012
1878	1554929	1	Invertebrate	Insecta	Coleoptera	DVT	MOF	March	2012	28	1	Major	21/03/2012
1879	1554933	1	Invertebrate	Insecta	Coleoptera	DVT	MOF	March	2012	28	1	Major	21/03/2012
1880	1554942	1	Invertebrate	Insecta	Coleoptera	DVT	MOF	March	2012	28	1	Major	21/03/2012
1881	1554971	1	Invertebrate	Insecta	Coleoptera	DVT	MOF	March	2012	28	1	Major	21/03/2012
1882	1554979	1	Invertebrate	Insecta	Coleoptera	DVT	MOF	March	2012	28	1	Major	21/03/2012
1883	1554987	3	Invertebrate	Insecta	Hemiptera	IST	MOF	March	2012	28	1	Major	21/03/2012
1884	1554997	1	Invertebrate	Insecta	Coleoptera	DVT	MOF	March	2012	28	1	Major	21/03/2012
1885	1623565	3	Invertebrate	Insecta	Coleoptera	DVT	MOF	March	2012	28	1	Major	21/03/2012
1886	1623567	1	Invertebrate	Insecta	Coleoptera	DVT	MOF	March	2012	28	1	Major	21/03/2012
1887	1551673	1	Seed	Equisetopsida	Poales	DVT	WAPET	March	2012	28	1	Major	22/03/2012
1888	1551716	2	Seed	Equisetopsida	Poales	DVT	WAPET	March	2012	28	1	Major	22/03/2012
1889	1553307	1	Vertebrate	Reptilia	Squamata	IST	MOF	March	2012	28	1	Major	22/03/2012
1890	1553321	1	Invertebrate	Insecta	Coleoptera	IST	MOF	March	2012	28	1	Major	22/03/2012
1891	1553324	1	Invertebrate	Insecta	Orthoptera	IST	MOF	March	2012	28	1	Major	22/03/2012
1892	1553329	1	Invertebrate	Insecta	Coleoptera	IST	MOF	March	2012	28	1	Major	22/03/2012
1893	1553345	1	Invertebrate	Insecta	Orthoptera	DVT	WAPET	March	2012	28	1	Major	22/03/2012
1894	1554998	1	Invertebrate	Insecta	Orthoptera	IST	MOF	March	2012	28	1	Major	22/03/2012
1895	1554999	1	Invertebrate	Insecta	Orthoptera	IST	MOF	March	2012	28	1	Major	22/03/2012
1896	1555001	1	Invertebrate	Arachnida	Araneae	IST	MOF	March	2012	28	1	Major	22/03/2012
1897	1555003	30	Invertebrate	Insecta	Diptera	IST	MOF	March	2012	28	1	Major	22/03/2012
1898	1555004	1	Invertebrate	Insecta	Coleoptera	IST	MOF	March	2012	28	1	Major	22/03/2012
1899	1555017	1	Invertebrate	Insecta	Coleoptera	IST	MOF	March	2012	28	1	Major	22/03/2012
1900	1555018	1	Invertebrate	Insecta	Diptera	IST	MOF	March	2012	28	1	Major	22/03/2012
1901	1555316	1	Invertebrate	Insecta	Coleoptera	IST	MOF	March	2012	28	1	Major	22/03/2012
1902	1555319	1	Invertebrate	Arachnida	Araneae	IST	MOF	March	2012	28	1	Major	22/03/2012
1903	1555321	1	Invertebrate	Arachnida	Araneae	IST	MOF	March	2012	28	1	Major	22/03/2012
1904	1555633	2	Invertebrate	Insecta	Coleoptera	IST	MOF	March	2012	28	1	Major	22/03/2012
1905	1559322	1	Invertebrate	Arachnida	Araneae	CoG	WAPET	March	2012	28	1	Major	22/03/2012
1906	1767144	1	Vertebrate	Reptilia	Squamata	IST	MOF	March	2012	28	1	Major	22/03/2012
1907	1553371	2	Invertebrate	Insecta	Coleoptera	DVT	WAPET	March	2012	28	1	Major	23/03/2012
1908	1553394	2	Invertebrate	Insecta	Mantodea	DVT	Other	March	2012	28	1	Major	23/03/2012
1909	1553404	1	Invertebrate	Insecta	Hemiptera	DVT	WAPET	March	2012	28	1	Major	23/03/2012
1910	1554920	9	Invertebrate	Insecta	Diptera	PL	Construction Village	March	2012	28	1	Major	23/03/2012
1911	1555301	1	Invertebrate	Insecta	Hemiptera	DVT	WAPET	March	2012	28	1	Major	23/03/2012
1912	1555310	1	Invertebrate	Insecta	Coleoptera	DVT	WAPET	March	2012	28	1	Major	23/03/2012
1913	1555313	1	Invertebrate	Insecta	Hymenoptera	DVT	WAPET	March	2012	28	1	Major	23/03/2012
1914	1555626	1	Invertebrate	Insecta	Coleoptera	DVT	MOF	March	2012	28	1	Major	23/03/2012
1915	1555629	1	Invertebrate	Insecta	Hemiptera	DVT	MOF	March	2012	28	1	Major	23/03/2012
1916	1555638	1	Invertebrate	Insecta	Hymenoptera	IST	MOF	March	2012	28	1	Major	23/03/2012
1917	1555661	1	Invertebrate	Insecta	Coleoptera	DVT	WAPET	March	2012	28	1	Major	23/03/2012
1918	1555739	1	Invertebrate	Insecta	Hemiptera	DVT	WAPET	March	2012	28	1	Major	23/03/2012
1919	1555866	1	Invertebrate	Insecta	Coleoptera	DVT	WAPET	March	2012	28	1	Major	23/03/2012
1920	1555919	1	Invertebrate	Insecta	Orthoptera	DVT	WAPET	March	2012	28	1	Major	23/03/2012
1921	1557349	1	Plant material	Equisetopsida	Poales	FR	WAPET	March	2012	28	1	Major	23/03/2012
1922	1555330	1	Vertebrate	Amphibia	Anura	SA	BWI Airport	March	2012	28	1	Major	24/03/2012
1923	1555341	1	Invertebrate	Insecta	Coleoptera	DVT	MOF	March	2012	28	1	Major	24/03/2012
1924	1555351	2	Invertebrate	Insecta	Coleoptera	IST	MOF	March	2012	28	1	Major	24/03/2012
1925	1555366	1	Invertebrate	Insecta	Hemiptera	IST	MOF	March	2012	28	1	Major	24/03/2012
1926	1555620	1	Invertebrate	Insecta	Coleoptera	IST	MOF	March	2012	28	1	Major	24/03/2012
1927	1555625	1	Seed	Equisetopsida	Poales	IST	MOF	March	2012	28	1	Major	24/03/2012
1928	1555627	1	Invertebrate	Insecta	Coleoptera	DVT	MOF	March	2012	28	1	Major	24/03/2012
1929	1555628	1	Invertebrate	Insecta	Coleoptera	DVT	MOF	March	2012	28	1	Major	24/03/2012
1930	1555634	1	Invertebrate	Insecta	Coleoptera	IST	MOF	March	2012	28	1	Major	24/03/2012
1931	1555640	2	Invertebrate	Insecta	Coleoptera	IST	MOF	March	2012	28	1	Major	24/03/2012
1932	1555650	1	Invertebrate	Insecta	Coleoptera	IST	MOF	March	2012	28	1	Major	24/03/2012
1933	1555651	1	Invertebrate	Insecta	Coleoptera	IST	MOF	March	2012	28	1	Major	24/03/2012
1934	1555800	2	Invertebrate	Insecta	Coleoptera	IST	MOF	March	2012	28	1	Major	24/03/2012
1935	1555825	1	Invertebrate	Insecta	Hymenoptera	IST	MOF	March	2012	28	1	Major	24/03/2012
1936	1559316	1	Invertebrate	Insecta	Diptera	DVT	WAPET	March	2012	28	1	Major	24/03/2012
1937	1559326	1	Plant material	Equisetopsida	Pmaterial	FR	WAPET	March	2012	28	1	Major	24/03/2012
1938	1559338	1	Plant material	Equisetopsida	Poales	FR	WAPET	March	2012	28	1	Major	24/03/2012
1939	1559341	1	Plant material	Equisetopsida	Poales	FR	WAPET	March	2012	28	1	Major	24/03/2012
1940	1559347	1	Plant material	Equisetopsida	Poales	FR	WAPET	March	2012	28	1	Major	24/03/2012
1941	1559360	1	Plant material	Equisetopsida	Poales	FR	WAPET	March	2012	28	1	Major	24/03/2012
1942	1623853	1	Invertebrate	Insecta	Coleoptera	IST	MOF	March	2012	28	1	Major	24/03/2012
1943	1555645	2	Invertebrate	Insecta	Coleoptera	IST	MOF	March	2012	28	1	Major	25/03/2012
1944	1557312	1	Invertebrate	Insecta	Coleoptera	IST	MOF	March	2012	28	1	Major	25/03/2012
1945	1557314	1	Invertebrate	Insecta	Coleoptera	IST	MOF	March	2012	28	1	Major	25/03/2012
1946	1559378	2	Invertebrate	Insecta	Coleoptera	IST	MOF	March	2012	28	1	Major	25/03/2012
1947	1559382	2	Invertebrate	Insecta	Coleoptera	IST	MOF	March	2012	28	1	Major	25/03/2012
1948	1629914	2	Invertebrate	Insecta	Coleoptera	IST	MOF	March	2012	28	1	Major	25/03/2012
1949	1555905	1	Invertebrate	Insecta	Coleoptera	IST	MOF	March	2012	28	1	Major	26/03/2012
1950	1557311	1	Invertebrate	Insecta	Coleoptera	IST	MOF	March	2012	28	1	Major	26/03/2012
1951	1559384	1	Invertebrate	Arachnida	Araneae	IST	MOF	March	2012	28	1	Major	26/03/2012
1952	1559391	1	Invertebrate	Insecta	Coleoptera	IST	MOF	March	2012	28	1	Major	26/03/2012
1953	1559398	2	Invertebrate	Insecta	Coleoptera	IST	MOF	March	2012	28	1	Major	26/03/2012
1954	1561346	1	Invertebrate	Insecta	Coleoptera	IST	MOF	March	2012	28	1	Major	26/03/2012
1955	1565268	1	Invertebrate	Insecta	Coleoptera	IST	MOF	March	2012	28	1	Major	26/03/2012
1956	1566141	1	Invertebrate	Insecta	Coleoptera	IST	MOF	March	2012	28	1	Major	26/03/2012
1957	1619155	2	Invertebrate	Insecta	Coleoptera	IST	MOF	March	2012	28	1	Major	26/03/2012
1958	1559387	1	Invertebrate	Insecta	Hemiptera	DVT	WAPET	March	2012	28	1	Major	27/03/2012
1959	1559400	1	Seed	Equisetopsida	Poales	FR	WAPET	March	2012	28	1	Major	27/03/2012
1960	1559410	3	Seed	Equisetopsida	Poales	FR	WAPET	March	2012	28	1	Major	27/03/2012
1961	1561348	2	Invertebrate	Insecta	Coleoptera	IST	MOF	March	2012	28	1	Major	27/03/2012
1962	1561380	1	Invertebrate	Insecta	Hymenoptera	IST	MOF	March	2012	28	1	Major	27/03/2012
1963	1561385	1	Invertebrate	Insecta	Coleoptera	IST	MOF	March	2012	28	1	Major	27/03/2012
1964	1561405	1	Invertebrate	Insecta	Hemiptera	IST	MOF	March	2012	28	1	Major	27/03/2012
1965	1565243	1	Invertebrate	Arachnida	Araneae	IST	MOF	March	2012	28	1	Major	27/03/2012
1966	1565277	1	Vertebrate	Reptilia	Squamata	IST	MOF	March	2012	28	1	Major	27/03/2012
1967	1632001	2	Invertebrate	Insecta	Hemiptera	DVT	WAPET	March	2012	28	1	Major	27/03/2012
1968	1730929	1	Invertebrate	Insecta	Coleoptera	IST	MOF	March	2012	28	1	Major	27/03/2012
1969	1561358	1	Invertebrate	Insecta	Lepidoptera	DVT	WAPET	March	2012	28	1	Major	28/03/2012
1970	1561402	1	Invertebrate	Insecta	Hymenoptera	IST	MOF	March	2012	28	1	Major	28/03/2012
1971	1565282	1	Invertebrate	Arachnida	Araneae	DVT	WAPET	March	2012	28	1	Major	28/03/2012
1972	1565690	3	Invertebrate	Insecta	Coleoptera	IST	MOF	March	2012	28	1	Major	28/03/2012
1973	1565699	1	Invertebrate	Insecta	Coleoptera	DVT	WAPET	March	2012	28	1	Major	28/03/2012
1974	1574192	1	Invertebrate	Arachnida	Araneae	FP	Construction Village	March	2012	28	1	Major	28/03/2012
1975	1574763	1	Invertebrate	Arachnida	Araneae	IST	MOF	March	2012	28	1	Major	28/03/2012
1976	1574995	8	Invertebrate	Insecta	Coleoptera	IST	MOF	March	2012	28	1	Major	28/03/2012
1977	1617408	1	Invertebrate	Insecta	Coleoptera	DVT	WAPET	March	2012	28	1	Major	28/03/2012
1978	1565188	1	Invertebrate	Insecta	Lepidoptera	DVT	WAPET	March	2012	28	1	Major	29/03/2012
1979	1565702	1	Invertebrate	Gastropoda	Stylommatophora	FR	WAPET	March	2012	28	1	Major	29/03/2012
1980	1566126	5	Seed	Equisetopsida	Poales	DVT	MOF	March	2012	28	1	Major	29/03/2012
1981	1566140	1	Seed	Equisetopsida	Poales	DVT	MOF	March	2012	28	1	Major	29/03/2012
1982	1566154	1	Invertebrate	Insecta	Diptera	IST	MOF	March	2012	28	1	Major	29/03/2012
1983	1566191	1	Invertebrate	Arachnida	Araneae	DVT	MOF	March	2012	28	1	Major	29/03/2012
1984	1566212	2	Invertebrate	Insecta	Coleoptera	IST	MOF	March	2012	28	1	Major	29/03/2012
1985	1568366	2	Invertebrate	Insecta	Diptera	IST	MOF	March	2012	28	1	Major	29/03/2012
1986	1568401	1	Invertebrate	Insecta	Coleoptera	IST	MOF	March	2012	28	1	Major	29/03/2012
1987	1563350	2	Vertebrate	Mammalia	Rodentia	DVT	Other	March	2012	28	1	Major	30/03/2012
1988	1565191	1	Invertebrate	Insecta	Orthoptera	DVT	WAPET	March	2012	28	1	Major	30/03/2012
1989	1565192	1	Invertebrate	Gastropoda	Stylommatophora	DVT	WAPET	March	2012	28	1	Major	30/03/2012
1990	1565196	1	Invertebrate	Insecta	Hymenoptera	DVT	WAPET	March	2012	28	1	Major	30/03/2012
1991	1565273	1	Invertebrate	Insecta	Coleoptera	DVT	WAPET	March	2012	28	1	Major	30/03/2012
1992	1565704	1	Invertebrate	Arachnida	Araneae	DVT	WAPET	March	2012	28	1	Major	30/03/2012
1993	1566105	6	Invertebrate	Insecta	Coleoptera	IST	MOF	March	2012	28	1	Major	30/03/2012
1994	1566124	1	Invertebrate	Insecta	Hemiptera	IST	MOF	March	2012	28	1	Major	30/03/2012
1995	1566131	1	Invertebrate	Insecta	Coleoptera	DVT	MOF	March	2012	28	1	Major	30/03/2012
1996	1566136	1	Invertebrate	Insecta	Coleoptera	DVT	MOF	March	2012	28	1	Major	30/03/2012
1997	1566152	1	Invertebrate	Insecta	Coleoptera	DVT	MOF	March	2012	28	1	Major	30/03/2012
1998	1566158	2	Invertebrate	Insecta	Coleoptera	DVT	MOF	March	2012	28	1	Major	30/03/2012
1999	1566161	1	Invertebrate	Insecta	Coleoptera	DVT	MOF	March	2012	28	1	Major	30/03/2012
[truncated: 3,326 more rows]
