# Supplementary material for: Use of mixed-type data clustering algorithm for characterizing temporal and spatial distribution of biosecurity border detections of terrestrial non-indigenous species
Source: PLoS One. 2022 Aug 9;17(8):e0272413. doi: 10.1371/journal.pone.0272413 (PMC9362945; doi:10.1371/journal.pone.0272413)
Supplement: S2 Dataset — (CSV) [file pone.0272413.s004.csv]

Observation	transformed _detect	Detection.Type	Season	Phase	Physical	kpres2.cluster	Detection_count
1	0.69897	Seed	4	Early	Other	2	5
10	0.60206	Invert	1	Early	WAPET	3	4
22	0.77815	Invert	1	Early	ConstV	3	6
29	0.69897	Seed	1	Early	Other	2	5
42	0.47712	Plantm	2	Early	WAPET	3	3
45	0.77815	Plantm	2	Early	WAPET	3	6
66	2.00000	Invert	2	Early	WAPET	4	100
68	0.69897	Invert	2	Early	Other	3	5
75	0.60206	Seed	2	Early	WAPET	3	4
76	0.47712	Seed	2	Early	WAPET	3	3
80	0.47712	Seed	2	Early	WAPET	3	3
92	1.04139	Invert	2	Early	Other	3	11
94	0.69897	Invert	2	Early	Other	3	5
97	0.95424	Invert	2	Early	Other	3	9
122	0.90309	Seed	2	Early	Other	1	8
141	0.60206	Seed	2	Early	WAPET	3	4
145	0.47712	Seed	2	Early	WAPET	3	3
187	1.79934	Seed	3	Early	WAPET	4	63
191	1.17609	Seed	3	Early	WAPET	1	15
200	0.77815	Seed	3	Early	Other	2	6
219	1.25527	Seed	3	Early	WAPET	1	18
224	1.04139	Seed	3	Early	WAPET	2	11
225	1.04139	Seed	3	Early	WAPET	2	11
235	0.69897	Seed	3	Early	WAPET	3	5
238	0.84510	Seed	3	Early	WAPET	3	7
250	1.54407	Seed	3	Early	Other	1	35
262	1.04139	Seed	3	Early	WAPET	2	11
264	1.00000	Seed	3	Early	WAPET	2	10
265	0.69897	Seed	3	Early	WAPET	3	5
266	0.69897	Seed	3	Early	WAPET	3	5
267	0.90309	Seed	3	Early	WAPET	2	8
268	0.90309	Seed	3	Early	WAPET	2	8
269	1.04139	Seed	3	Early	WAPET	2	11
276	0.95424	Seed	3	Early	WAPET	2	9
278	0.84510	Seed	3	Early	WAPET	3	7
282	1.27875	Seed	3	Early	Other	1	19
287	0.90309	Seed	3	Early	Other	2	8
296	0.69897	Seed	3	Early	WAPET	3	5
297	0.77815	Seed	3	Early	WAPET	3	6
305	0.84510	Invert	3	Early	ProdV	3	7
306	0.84510	Invert	3	Early	ProdV	3	7
309	1.61278	Seed	3	Early	WAPET	4	41
312	1.50515	Seed	3	Early	Other	1	32
319	1.32222	Seed	3	Early	WAPET	1	21
320	1.07918	Seed	3	Early	WAPET	1	12
328	0.95424	Seed	3	Early	WAPET	2	9
330	0.69897	Seed	3	Early	WAPET	3	5
332	0.77815	Seed	3	Early	WAPET	3	6
338	0.90309	Seed	3	Early	WAPET	2	8
339	0.69897	Seed	3	Early	Other	2	5
342	0.69897	Seed	3	Early	BAirport	2	5
344	1.32222	Seed	4	Early	WAPET	2	21
348	1.57978	Seed	4	Early	WAPET	4	38
350	1.49136	Seed	4	Early	WAPET	2	31
361	0.95424	Seed	4	Early	WAPET	2	9
362	0.77815	Seed	4	Early	WAPET	2	6
368	1.38021	Seed	4	Early	WAPET	2	24
381	1.00000	Seed	4	Early	WAPET	2	10
390	0.84510	Seed	4	Early	WAPET	2	7
391	1.00000	Seed	4	Early	WAPET	2	10
393	1.00000	Seed	4	Early	WAPET	2	10
394	1.00000	Seed	4	Early	WAPET	2	10
397	0.69897	Seed	4	Early	WAPET	2	5
400	0.77815	Seed	4	Early	WAPET	2	6
422	0.84510	Seed	4	Early	WAPET	2	7
431	0.69897	Seed	4	Early	WAPET	2	5
438	1.07918	Seed	4	Early	WAPET	2	12
448	0.84510	Seed	4	Early	WAPET	2	7
468	0.90309	Seed	4	Early	WAPET	2	8
475	0.77815	Seed	4	Early	WAPET	2	6
502	1.00000	Plantm	4	Early	WAPET	2	10
519	0.69897	Seed	4	Early	WAPET	2	5
527	0.77815	Seed	4	Early	WAPET	2	6
529	0.69897	Seed	4	Early	WAPET	2	5
537	0.84510	Seed	4	Early	WAPET	2	7
542	0.77815	Seed	4	Early	WAPET	2	6
548	1.25527	Seed	4	Early	WAPET	2	18
557	0.69897	Seed	1	Early	WAPET	3	5
559	1.07918	Invert	1	Early	ProdV	4	12
571	1.20412	Seed	1	Early	WAPET	4	16
572	0.95424	Seed	1	Early	WAPET	2	9
585	0.60206	Seed	1	Early	WAPET	3	4
590	0.77815	Invert	1	Early	Other	3	6
602	0.60206	Seed	1	Early	WAPET	3	4
631	1.04139	Invert	1	Early	WAPET	4	11
633	0.77815	Invert	1	Early	WAPET	3	6
637	0.60206	Seed	1	Early	WAPET	3	4
641	0.69897	Seed	1	Early	WAPET	3	5
651	0.84510	Invert	1	Early	WAPET	3	7
660	0.60206	Invert	1	Early	WAPET	3	4
664	0.69897	Seed	1	Early	WAPET	3	5
671	0.84510	Seed	1	Early	WAPET	3	7
673	1.07918	Seed	1	Early	WAPET	4	12
674	0.60206	Seed	1	Early	WAPET	3	4
676	1.00000	Seed	1	Early	WAPET	2	10
681	1.17609	Seed	1	Early	WAPET	4	15
684	1.00000	Invert	2	Early	ProdV	3	10
700	1.00000	Invert	2	Early	ProdV	3	10
703	0.77815	Invert	2	Early	WAPET	3	6
707	0.60206	Invert	2	Early	WAPET	3	4
712	0.47712	Seed	2	Early	WAPET	3	3
714	0.69897	Invert	2	Early	WAPET	3	5
722	0.69897	Seed	2	Early	WAPET	3	5
723	0.69897	Seed	2	Early	WAPET	3	5
724	0.84510	Seed	2	Early	WAPET	3	7
727	0.69897	Seed	2	Early	WAPET	3	5
729	0.77815	Seed	2	Early	WAPET	3	6
731	0.69897	Seed	2	Early	WAPET	3	5
736	0.69897	Seed	2	Early	WAPET	3	5
737	0.60206	Seed	2	Early	WAPET	3	4
738	0.69897	Seed	2	Early	WAPET	3	5
743	0.77815	Seed	2	Early	WAPET	3	6
745	0.47712	Plantm	2	Early	WAPET	3	3
747	1.47712	Seed	2	Early	WAPET	1	30
749	0.47712	Seed	2	Early	WAPET	3	3
757	0.60206	Seed	2	Early	WAPET	3	4
774	0.77815	Seed	2	Early	WAPET	3	6
776	0.47712	Seed	2	Early	WAPET	3	3
780	1.00000	Seed	2	Early	WAPET	1	10
797	1.00000	Invert	2	Early	WAPET	3	10
798	1.00000	Invert	2	Early	WAPET	3	10
801	0.60206	Invert	2	Early	WAPET	3	4
802	1.47712	Invert	2	Early	ConstV	4	30
812	1.00000	Invert	2	Early	WAPET	3	10
820	0.77815	Invert	2	Early	MOF	3	6
822	1.00000	Invert	2	Early	MOF	3	10
823	1.69897	Invert	2	Early	MOF	4	50
826	0.69897	Invert	2	Early	MOF	3	5
841	0.69897	Seed	2	Early	MOF	2	5
842	0.60206	Invert	2	Early	MOF	3	4
855	0.60206	Invert	2	Early	MOF	3	4
856	0.90309	Invert	2	Early	WAPET	3	8
867	0.60206	Invert	2	Early	Other	3	4
870	0.60206	Invert	2	Early	Other	3	4
872	1.00000	Invert	2	Early	Other	3	10
895	0.60206	Invert	2	Early	WAPET	3	4
896	1.00000	Invert	2	Early	WAPET	3	10
910	0.47712	Seed	2	Early	WAPET	3	3
911	0.69897	Seed	2	Early	WAPET	3	5
912	1.00000	Invert	2	Early	MOF	3	10
916	1.00000	Invert	2	Early	WAPET	3	10
920	0.77815	Seed	2	Early	WAPET	3	6
923	0.60206	Seed	2	Early	WAPET	3	4
926	0.60206	Invert	2	Early	MOF	3	4
929	0.47712	Seed	2	Early	WAPET	3	3
933	0.47712	Seed	2	Early	WAPET	3	3
949	1.56820	Seed	3	Early	WAPET	4	37
951	1.30103	Seed	3	Early	LNGP	1	20
959	0.69897	Seed	3	Early	WAPET	3	5
979	1.07918	Invert	3	Early	MOF	2	12
980	1.07918	Invert	3	Early	MOF	2	12
981	1.07918	Invert	3	Early	MOF	2	12
982	1.07918	Invert	3	Early	MOF	2	12
988	1.04139	Seed	3	Early	MOF	2	11
1010	0.84510	Seed	3	Early	MOF	2	7
1012	1.27875	Invert	3	Early	WAPET	4	19
1016	0.69897	Invert	3	Early	WAPET	3	5
1018	0.69897	Seed	3	Early	WAPET	3	5
1022	1.00000	Invert	3	Early	WAPET	3	10
1025	1.00000	Invert	3	Early	WAPET	3	10
1030	1.77815	Invert	3	Early	WAPET	4	60
1045	1.47712	Invert	3	Early	WAPET	4	30
1048	1.39794	Invert	3	Early	WAPET	4	25
1065	0.69897	Plantm	3	Early	WAPET	3	5
1067	1.00000	Invert	3	Early	MOF	2	10
1081	0.69897	Invert	3	Early	WAPET	3	5
1100	0.69897	Invert	3	Early	MOF	3	5
1105	1.44716	Invert	3	Early	MOF	4	28
1123	0.77815	Vert	3	Early	MOF	2	6
1125	1.17609	Invert	3	Early	MOF	2	15
1166	0.90309	Seed	4	Early	WAPET	2	8
1185	1.30103	Invert	4	Early	MOF	2	20
1215	1.23045	Invert	4	Early	WAPET	4	17
1216	1.17609	Invert	4	Early	WAPET	4	15
1217	1.17609	Invert	4	Early	WAPET	4	15
1218	1.17609	Invert	4	Early	WAPET	4	15
1219	1.00000	Invert	4	Early	WAPET	3	10
1220	1.17609	Invert	4	Early	WAPET	4	15
1223	0.69897	Invert	4	Early	WAPET	3	5
1228	1.00000	Invert	4	Early	WAPET	3	10
1232	0.69897	Invert	4	Early	WAPET	3	5
1233	1.00000	Invert	4	Early	WAPET	3	10
1235	0.69897	Invert	4	Early	WAPET	3	5
1240	1.30103	Invert	4	Early	Other	4	20
1245	0.84510	Plantm	4	Early	Barge	2	7
1247	1.04139	Plantm	4	Early	Barge	2	11
1292	0.69897	Invert	4	Early	WAPET	3	5
1294	1.38021	Invert	4	Early	ConstV	4	24
1309	1.47712	Invert	4	Early	WAPET	4	30
1310	1.47712	Invert	4	Early	WAPET	4	30
1312	1.30103	Invert	4	Early	WAPET	4	20
1314	0.77815	Invert	4	Early	WAPET	3	6
1349	0.69897	Invert	4	Early	ConstV	3	5
1357	1.00000	Invert	4	Early	WAPET	3	10
1361	1.00000	Invert	4	Early	WAPET	3	10
1365	1.32222	Seed	4	Early	WAPET	2	21
1388	1.36173	Seed	4	Early	MOF	2	23
1390	1.11394	Invert	4	Early	MOF	2	13
1397	1.51851	Seed	4	Early	MOF	2	33
1398	1.51851	Seed	4	Early	MOF	2	33
1409	0.84510	Seed	4	Early	MOF	2	7
1414	1.39794	Seed	4	Early	MOF	2	25
1418	1.00000	Invert	4	Early	WAPET	3	10
1427	1.17609	Invert	4	Early	WAPET	4	15
1434	1.17609	Invert	4	Early	WAPET	4	15
1435	1.17609	Invert	4	Early	WAPET	4	15
1436	1.17609	Invert	4	Early	WAPET	4	15
1460	0.69897	Invert	4	Early	MOF	2	5
1462	0.84510	Invert	4	Early	MOF	2	7
1466	1.30103	Invert	4	Early	WAPET	4	20
1485	1.04139	Invert	4	Early	MOF	2	11
1501	1.14613	Vert	4	Early	MOF	2	14
1534	0.84510	Invert	1	Major	MOF	3	7
1540	0.84510	Invert	1	Major	MOF	3	7
1558	1.39794	Invert	1	Major	WAPET	4	25
1559	0.69897	Invert	1	Major	WAPET	3	5
1561	0.60206	Invert	1	Major	WAPET	3	4
1562	0.60206	Invert	1	Major	WAPET	3	4
1568	0.60206	Invert	1	Major	WAPET	3	4
1569	1.39794	Invert	1	Major	WAPET	4	25
1571	1.30103	Invert	1	Major	WAPET	4	20
1572	0.77815	Plantm	1	Major	Other	3	6
1574	1.30103	Invert	1	Major	WAPET	4	20
1575	1.30103	Invert	1	Major	WAPET	4	20
1576	1.30103	Invert	1	Major	WAPET	4	20
1577	1.30103	Invert	1	Major	WAPET	4	20
1578	1.30103	Invert	1	Major	WAPET	4	20
1579	1.30103	Invert	1	Major	WAPET	4	20
1581	1.00000	Invert	1	Major	WAPET	4	10
1588	0.60206	Seed	1	Major	WAPET	3	4
1610	0.60206	Invert	1	Major	WAPET	3	4
1613	1.34242	Invert	1	Major	WAPET	4	22
1621	1.00000	Invert	1	Major	ConstV	4	10
1622	1.00000	Invert	1	Major	ProdV	4	10
1629	1.00000	Invert	1	Major	ConstV	4	10
1640	0.95424	Invert	1	Major	MOF	2	9
1641	0.95424	Invert	1	Major	MOF	2	9
1642	0.95424	Invert	1	Major	MOF	2	9
1654	1.30103	Invert	1	Major	WAPET	4	20
1658	0.84510	Invert	1	Major	ConstV	3	7
1661	1.23045	Plantm	1	Major	MOF	2	17
1667	0.95424	Invert	1	Major	ConstV	3	9
1678	1.43136	Invert	1	Major	ConstV	4	27
1679	0.69897	Invert	1	Major	ConstV	3	5
1681	0.84510	Invert	1	Major	WAPET	3	7
1686	0.84510	Invert	1	Major	MOF	3	7
1706	1.47712	Invert	1	Major	MOF	4	30
1725	1.23045	Invert	1	Major	WAPET	4	17
1726	1.30103	Invert	1	Major	MOF	4	20
1838	1.00000	Invert	1	Major	MOF	2	10
1839	1.00000	Invert	1	Major	MOF	2	10
1841	0.60206	Invert	1	Major	WAPET	3	4
1851	1.39794	Seed	1	Major	WAPET	4	25
1897	1.47712	Invert	1	Major	MOF	4	30
1910	0.95424	Invert	1	Major	ConstV	3	9
1976	0.90309	Invert	1	Major	MOF	2	8
2005	1.00000	Invert	1	Major	WAPET	4	10
2022	1.07918	Invert	2	Major	MOF	3	12
2070	0.60206	Invert	2	Major	ConstV	3	4
2107	0.77815	Invert	2	Major	MOF	3	6
2156	0.90309	Invert	2	Major	BAirport	3	8
2158	0.47712	Seed	2	Major	Other	3	3
2167	0.60206	Invert	2	Major	WAPET	3	4
2172	0.47712	Invert	2	Major	WAPET	3	3
2173	1.39794	Invert	2	Major	MOF	4	25
2185	1.11394	Invert	2	Major	MOF	3	13
2187	0.60206	Invert	2	Major	MOF	3	4
2188	0.84510	Invert	2	Major	MOF	3	7
2192	3.00000	Seed	2	Major	MOF	4	1000
2198	1.69897	Seed	2	Major	MOF	1	50
2212	1.04139	Seed	2	Major	WAPET	1	11
2217	0.69897	Invert	2	Major	BAirport	3	5
2219	0.47712	Seed	2	Major	WAPET	3	3
2221	0.77815	Seed	2	Major	WAPET	3	6
2224	2.00000	Seed	2	Major	WAPET	4	100
2229	0.77815	Invert	2	Major	MOF	3	6
2237	0.60206	Invert	2	Major	MOF	3	4
2238	0.60206	Invert	2	Major	MOF	3	4
2244	0.47712	Seed	2	Major	WAPET	3	3
2248	1.17609	Invert	2	Major	MOF	3	15
2249	1.17609	Invert	2	Major	MOF	3	15
2250	1.17609	Invert	2	Major	MOF	3	15
2257	1.46240	Invert	2	Major	MOF	4	29
2262	1.04139	Seed	2	Major	MOF	2	11
2263	1.17609	Invert	2	Major	MOF	3	15
2269	0.60206	Invert	2	Major	MOF	3	4
2270	1.07918	Seed	2	Major	MOF	1	12
2272	1.47712	Invert	2	Major	MOF	4	30
2276	0.90309	Seed	2	Major	MOF	2	8
2280	1.17609	Invert	2	Major	WAPET	3	15
2296	0.47712	Seed	2	Major	WAPET	3	3
2300	1.47712	Invert	2	Major	MOF	4	30
2301	1.17609	Invert	2	Major	WAPET	3	15
2304	0.60206	Seed	2	Major	WAPET	3	4
2306	1.04139	Seed	2	Major	WAPET	1	11
2310	1.11394	Seed	2	Major	WAPET	1	13
2312	0.60206	Seed	2	Major	MOF	2	4
2317	1.47712	Invert	2	Major	MOF	4	30
2318	0.77815	Seed	2	Major	ConstV	1	6
2320	1.11394	Seed	2	Major	WAPET	1	13
2321	1.07918	Seed	2	Major	WAPET	1	12
2323	1.04139	Seed	2	Major	WAPET	1	11
2324	0.77815	Seed	2	Major	WAPET	3	6
2325	1.30103	Seed	2	Major	WAPET	1	20
2326	0.90309	Seed	2	Major	WAPET	3	8
2327	1.30103	Seed	2	Major	Other	1	20
2328	1.30103	Seed	2	Major	Other	1	20
2331	0.95424	Invert	2	Major	MOF	3	9
2334	1.50515	Seed	2	Major	WAPET	1	32
2340	1.73239	Seed	2	Major	WAPET	4	54
2341	1.17609	Seed	2	Major	WAPET	1	15
2347	1.89209	Seed	2	Major	WAPET	4	78
2349	0.69897	Invert	2	Major	Barge	3	5
2350	0.77815	Invert	2	Major	Barge	3	6
2363	1.00000	Seed	2	Major	WAPET	1	10
2372	0.69897	Invert	2	Major	MOF	3	5
2374	1.00000	Invert	2	Major	MOF	3	10
2375	0.69897	Invert	2	Major	MOF	3	5
2376	0.69897	Invert	2	Major	MOF	3	5
2383	1.04139	Seed	2	Major	WAPET	1	11
2387	0.47712	Seed	2	Major	WAPET	3	3
2388	1.00000	Seed	2	Major	WAPET	1	10
2389	1.00000	Seed	2	Major	WAPET	1	10
2390	0.77815	Seed	2	Major	WAPET	3	6
2391	0.69897	Seed	2	Major	WAPET	3	5
2393	0.69897	Invert	2	Major	MOF	3	5
2401	1.11394	Seed	2	Major	WAPET	1	13
2404	0.47712	Seed	2	Major	WAPET	3	3
2406	2.01703	Seed	2	Major	WAPET	4	104
2407	0.60206	Invert	2	Major	MOF	3	4
2411	0.60206	Invert	2	Major	MOF	3	4
2419	2.11394	Seed	2	Major	WAPET	4	130
2420	0.77815	Invert	2	Major	MOF	3	6
2423	2.00000	Seed	2	Major	WAPET	4	100
2424	2.00000	Seed	2	Major	WAPET	4	100
2425	2.00000	Seed	2	Major	WAPET	4	100
2426	0.77815	Invert	2	Major	ConstV	3	6
2432	1.00000	Seed	2	Major	WAPET	1	10
2433	0.77815	Seed	2	Major	WAPET	3	6
2435	0.84510	Seed	2	Major	WAPET	3	7
2436	0.69897	Seed	2	Major	WAPET	3	5
2441	0.60206	Seed	2	Major	WAPET	3	4
2443	0.47712	Seed	2	Major	WAPET	3	3
2446	1.14613	Seed	2	Major	WAPET	1	14
2448	1.00000	Seed	2	Major	WAPET	1	10
2457	1.68124	Seed	2	Major	MOF	1	48
2458	0.69897	Seed	2	Major	MOF	2	5
2470	0.60206	Invert	2	Major	ConstV	3	4
2471	0.60206	Seed	2	Major	WAPET	3	4
2477	1.41497	Seed	2	Major	WAPET	1	26
2479	0.47712	Seed	2	Major	WAPET	3	3
2481	1.30103	Seed	2	Major	WAPET	1	20
2482	1.39794	Seed	2	Major	WAPET	1	25
2483	0.60206	Invert	2	Major	WAPET	3	4
2486	0.90309	Seed	2	Major	WAPET	3	8
2493	0.47712	Seed	2	Major	WAPET	3	3
2494	0.47712	Seed	2	Major	WAPET	3	3
2497	0.47712	Seed	2	Major	WAPET	3	3
2501	0.69897	Seed	2	Major	WAPET	3	5
2502	0.47712	Seed	2	Major	WAPET	3	3
2504	1.07918	Seed	2	Major	WAPET	1	12
2516	1.27875	Seed	2	Major	MOF	1	19
2518	1.20412	Seed	2	Major	MOF	1	16
2524	1.47712	Invert	2	Major	MOF	4	30
2530	1.04139	Seed	2	Major	MOF	2	11
2531	1.04139	Seed	2	Major	MOF	2	11
2534	0.90309	Seed	2	Major	MOF	2	8
2537	1.07918	Seed	2	Major	WAPET	1	12
2538	0.47712	Seed	2	Major	WAPET	3	3
2544	0.47712	Plantm	2	Major	WAPET	3	3
2554	0.60206	Invert	2	Major	MOF	3	4
2556	0.77815	Invert	2	Major	LNGP	3	6
2564	0.47712	Seed	2	Major	WAPET	3	3
2570	0.90309	Seed	2	Major	MOF	2	8
2571	0.47712	Seed	2	Major	WAPET	3	3
2572	0.47712	Seed	2	Major	WAPET	3	3
2578	1.11394	Seed	2	Major	MOF	1	13
2598	0.47712	Invert	2	Major	ConstV	3	3
2619	1.38021	Invert	2	Major	ConstV	4	24
2620	0.47712	Seed	2	Major	WAPET	3	3
2633	1.11394	Seed	3	Major	WAPET	1	13
2634	0.69897	Seed	3	Major	WAPET	3	5
2640	0.69897	Plantm	3	Major	WAPET	3	5
2642	0.90309	Invert	3	Major	Other	3	8
2674	0.69897	Seed	3	Major	WAPET	3	5
2705	1.25527	Invert	3	Major	ConstV	4	18
2720	0.69897	Plantm	3	Major	WAPET	3	5
2724	0.69897	Invert	3	Major	MOF	3	5
2736	0.95424	Plantm	3	Major	MOF	2	9
2759	0.69897	Seed	3	Major	WAPET	3	5
2787	1.41497	Invert	3	Major	MOF	4	26
2811	0.69897	Plantm	3	Major	WAPET	3	5
2820	1.00000	Plantm	3	Major	WAPET	3	10
2824	1.30103	Invert	3	Major	ConstV	4	20
2831	1.30103	Invert	3	Major	MOF	4	20
2841	1.17609	Invert	3	Major	WAPET	4	15
2852	0.77815	Invert	3	Major	MOF	3	6
2877	0.69897	Invert	3	Major	MOF	3	5
2911	0.69897	Invert	4	Major	WAPET	3	5
2920	1.07918	Seed	4	Major	ConstV	2	12
2934	0.77815	Invert	4	Major	MOF	2	6
2940	1.23045	Invert	4	Major	MOF	2	17
2959	1.30103	Invert	4	Major	WAPET	4	20
2960	0.90309	Invert	4	Major	WAPET	3	8
2970	1.00000	Invert	4	Major	Other	2	10
2973	1.00000	Seed	4	Major	WAPET	2	10
2974	1.30103	Invert	4	Major	WAPET	4	20
2985	0.90309	Invert	4	Major	WAPET	3	8
3006	1.23045	Invert	4	Major	WAPET	4	17
3043	0.77815	Seed	4	Major	MOF	2	6
3053	0.77815	Seed	4	Major	MOF	2	6
3072	0.90309	Invert	4	Major	WAPET	3	8
3074	0.90309	Invert	4	Major	WAPET	3	8
3075	0.90309	Invert	4	Major	WAPET	3	8
3076	0.90309	Invert	4	Major	WAPET	3	8
3077	0.90309	Invert	4	Major	WAPET	3	8
3080	1.00000	Invert	4	Major	WAPET	3	10
3086	0.77815	Invert	4	Major	WAPET	3	6
3087	0.77815	Invert	4	Major	WAPET	3	6
3089	0.77815	Invert	4	Major	WAPET	3	6
3137	0.95424	Seed	4	Major	WAPET	2	9
3138	1.25527	Seed	4	Major	WAPET	2	18
3145	0.77815	Invert	4	Major	WAPET	3	6
3146	0.77815	Invert	4	Major	WAPET	3	6
3161	2.03342	Invert	4	Major	MOF	4	108
3163	1.25527	Invert	4	Major	MOF	2	18
3167	1.23045	Invert	4	Major	MOF	2	17
3168	0.95424	Invert	4	Major	MOF	2	9
3187	0.69897	Invert	4	Major	MOF	2	5
3189	0.69897	Invert	4	Major	MOF	2	5
3192	1.32222	Invert	4	Major	MOF	2	21
3193	0.90309	Invert	4	Major	MOF	2	8
3204	2.43136	Invert	4	Major	WAPET	4	270
3208	1.47712	Invert	4	Major	WAPET	4	30
3213	0.90309	Invert	4	Major	WAPET	3	8
3224	0.90309	Invert	4	Major	WAPET	3	8
3244	1.00000	Invert	4	Major	ProdV	2	10
3285	0.69897	Invert	1	Major	WAPET	3	5
3294	0.77815	Invert	1	Major	WAPET	3	6
3318	1.00000	Invert	1	Major	Barge	4	10
3322	1.17609	Invert	1	Major	ProdV	4	15
3323	3.00000	Invert	1	Major	MOF	4	1000
3324	3.00000	Invert	1	Major	MOF	4	1000
3328	1.30103	Invert	1	Major	ConstV	4	20
3339	0.69897	Invert	1	Major	Other	3	5
3364	1.69897	Invert	1	Major	Other	4	50
3373	0.95424	Invert	1	Major	ProdV	3	9
3410	1.47712	Invert	1	Major	WAPET	4	30
3411	1.60206	Invert	1	Major	WAPET	4	40
3432	0.84510	Vert	1	Major	ConstV	3	7
3434	0.77815	Invert	1	Major	WAPET	3	6
3435	1.30103	Invert	1	Major	Other	4	20
3440	1.00000	Invert	1	Major	MOF	2	10
3444	1.69897	Invert	1	Major	MOF	4	50
3446	1.69897	Invert	1	Major	MOF	4	50
3448	1.77815	Invert	1	Major	WAPET	4	60
3451	1.00000	Invert	1	Major	MOF	2	10
3452	1.00000	Invert	1	Major	MOF	2	10
3453	1.00000	Invert	1	Major	MOF	2	10
3454	0.95424	Invert	1	Major	MOF	2	9
3477	1.74036	Seed	1	Major	MOF	4	55
3490	0.69897	Invert	1	Major	WAPET	3	5
3493	0.95424	Vert	1	Major	Other	2	9
3505	1.17609	Invert	1	Major	WAPET	4	15
3512	0.90309	Invert	1	Major	WAPET	3	8
3520	0.69897	Invert	1	Major	Other	3	5
3523	1.17609	Invert	1	Major	WAPET	4	15
3538	0.84510	Seed	1	Major	MOF	2	7
3546	0.84510	Invert	1	Major	MOF	3	7
3553	1.47712	Seed	1	Major	LNGP	1	30
3557	1.56820	Invert	1	Major	MOF	4	37
3565	2.69897	Seed	1	Major	LNGP	4	500
3570	0.90309	Invert	1	Major	MOF	2	8
3581	0.69897	Invert	1	Major	Other	3	5
3587	0.60206	Invert	1	Major	WAPET	3	4
3593	1.47712	Invert	1	Major	ConstV	4	30
3598	2.00000	Invert	1	Major	WAPET	4	100
3629	1.00000	Invert	1	Major	MOF	2	10
3643	0.69897	Plantm	1	Major	WAPET	3	5
3651	0.69897	Invert	1	Major	Barge	3	5
3679	1.00000	Invert	1	Major	Other	4	10
3680	0.69897	Invert	1	Major	Other	3	5
3698	1.00000	Invert	1	Major	WAPET	4	10
3699	0.77815	Invert	1	Major	WAPET	3	6
3720	0.60206	Invert	2	Major	ConstV	3	4
3723	0.47712	Invert	2	Major	ConstV	3	3
3741	1.30103	Plantm	2	Major	MOF	1	20
3743	1.60206	Invert	2	Major	Barge	4	40
3763	0.69897	Seed	2	Major	WAPET	3	5
3766	0.47712	Seed	2	Major	WAPET	3	3
3767	0.77815	Seed	2	Major	WAPET	3	6
3776	1.43136	Seed	2	Major	LNGP	1	27
3777	1.34242	Seed	2	Major	LNGP	1	22
3778	2.00000	Seed	2	Major	LNGP	1	100
3779	0.47712	Invert	2	Major	LNGP	3	3
3782	1.00000	Seed	2	Major	LNGP	1	10
3783	0.84510	Seed	2	Major	LNGP	1	7
3784	1.61278	Seed	2	Major	LNGP	1	41
3785	1.17609	Seed	2	Major	LNGP	1	15
3789	1.23045	Seed	2	Major	LNGP	1	17
3790	0.77815	Seed	2	Major	LNGP	1	6
3791	0.77815	Seed	2	Major	LNGP	1	6
3793	0.47712	Seed	2	Major	LNGP	1	3
3801	0.90309	Seed	2	Major	LNGP	1	8
3803	1.74819	Seed	2	Major	LNGP	1	56
3807	1.23045	Plantm	2	Major	LNGP	1	17
3808	0.95424	Seed	2	Major	LNGP	1	9
3810	0.95424	Seed	2	Major	LNGP	1	9
3813	2.00000	Plantm	2	Major	LNGP	1	100
3820	2.00000	Seed	2	Major	LNGP	1	100
3821	0.47712	Seed	2	Major	LNGP	1	3
3822	0.47712	Seed	2	Major	LNGP	1	3
3823	2.00000	Seed	2	Major	LNGP	1	100
3827	0.77815	Seed	2	Major	LNGP	1	6
3830	1.00000	Plantm	2	Major	LNGP	1	10
3832	0.47712	Seed	2	Major	LNGP	1	3
3837	1.00000	Seed	2	Major	LNGP	1	10
3839	1.55630	Seed	2	Major	LNGP	1	36
3840	1.17609	Plantm	2	Major	LNGP	1	15
3841	1.04139	Seed	2	Major	LNGP	1	11
3842	1.14613	Seed	2	Major	LNGP	1	14
3843	0.84510	Plantm	2	Major	LNGP	1	7
3846	1.27875	Seed	2	Major	LNGP	1	19
3860	0.47712	Plantm	2	Major	LNGP	3	3
3861	0.47712	Seed	2	Major	LNGP	1	3
3871	0.84510	Plantm	2	Major	LNGP	1	7
3875	0.69897	Seed	2	Major	Other	1	5
3876	0.77815	Invert	2	Major	Other	3	6
3880	0.84510	Plantm	2	Major	WAPET	3	7
3882	1.00000	Plantm	2	Major	Other	1	10
3883	1.04139	Invert	2	Major	ConstV	3	11
3890	0.47712	Seed	2	Major	WAPET	3	3
3891	0.60206	Seed	2	Major	WAPET	3	4
3892	0.84510	Seed	2	Major	WAPET	3	7
3895	1.27875	Invert	2	Major	MOF	1	19
3900	0.60206	Invert	2	Major	MOF	3	4
3915	1.07918	Invert	2	Major	MOF	3	12
3920	0.47712	Seed	2	Major	WAPET	3	3
3924	0.95424	Seed	2	Major	WAPET	1	9
3928	0.69897	Plantm	2	Major	WAPET	3	5
3933	0.47712	Plantm	2	Major	WAPET	3	3
3934	0.47712	Seed	2	Major	WAPET	3	3
3935	0.47712	Plantm	2	Major	WAPET	3	3
3938	0.60206	Plantm	2	Major	MOF	3	4
3939	0.60206	Plantm	2	Major	MOF	3	4
3941	1.11394	Plantm	2	Major	MOF	1	13
3943	1.00000	Seed	2	Major	WAPET	1	10
3946	0.47712	Plantm	2	Major	WAPET	3	3
3961	1.30103	Invert	2	Major	ProdV	1	20
3962	1.30103	Invert	2	Major	ProdV	1	20
3966	1.00000	Invert	2	Major	ConstV	3	10
3977	0.47712	Invert	2	Major	WAPET	3	3
3983	0.95424	Invert	2	Major	Barge	3	9
3990	0.60206	Invert	2	Major	Barge	3	4
3995	0.77815	Invert	2	Major	ConstV	3	6
3997	0.69897	Plantm	2	Major	MOF	3	5
4011	0.47712	Invert	2	Major	ProdV	3	3
4014	0.60206	Invert	2	Major	WAPET	3	4
4015	0.60206	Invert	2	Major	ProdV	3	4
4017	0.77815	Invert	2	Major	MOF	3	6
4025	1.23045	Invert	2	Major	ConstV	3	17
4033	0.77815	Plantm	2	Major	LNGP	1	6
4039	0.69897	Plantm	2	Major	WAPET	3	5
4049	0.47712	Plantm	2	Major	WAPET	3	3
4054	1.69897	Invert	2	Major	ConstV	4	50
4070	1.69897	Invert	2	Major	ConstV	4	50
4074	1.30103	Invert	2	Major	LNGP	1	20
4076	1.30103	Invert	2	Major	LNGP	1	20
4077	1.30103	Vert	2	Major	LNGP	1	20
4104	0.90309	Invert	3	Major	MOF	2	8
4129	1.47712	Seed	3	Major	ConstV	1	30
4166	1.00000	Seed	3	Major	BAirport	2	10
4169	1.00000	Invert	3	Major	LNGP	1	10
4183	0.69897	Invert	3	Major	ConstV	3	5
4188	0.77815	Invert	3	Major	ConstV	3	6
4203	1.07918	Plantm	3	Major	WAPET	3	12
4204	0.69897	Invert	3	Major	ProdV	3	5
4205	0.90309	Invert	3	Major	Barge	3	8
4210	1.30103	Invert	3	Major	WAPET	4	20
4216	0.77815	Seed	3	Major	MOF	2	6
4221	1.30103	Invert	3	Major	Other	4	20
4239	1.00000	Plantm	3	Major	BAirport	2	10
4280	0.69897	Invert	4	Major	WAPET	3	5
4285	1.30103	Invert	4	Major	ConstV	4	20
4286	1.17609	Invert	4	Major	ConstV	2	15
4298	0.84510	Seed	4	Major	WAPET	2	7
4302	1.91381	Seed	4	Major	MOF	2	82
4307	1.17609	Seed	4	Major	MOF	2	15
4309	1.17609	Seed	4	Major	MOF	2	15
4313	1.60206	Invert	4	Major	Barge	4	40
4319	0.77815	Seed	4	Major	MOF	2	6
4328	0.77815	Seed	4	Major	WAPET	2	6
4344	0.69897	Seed	4	Major	WAPET	2	5
4393	0.77815	Seed	4	Major	MOF	2	6
4396	0.90309	Seed	4	Major	MOF	2	8
4407	1.23045	Invert	4	Major	ConstV	2	17
4409	1.77815	Invert	4	Major	ConstV	4	60
4431	0.69897	Plantm	1	Major	Other	3	5
4435	0.69897	Seed	1	Major	Other	2	5
4439	1.11394	Seed	1	Major	Other	1	13
4443	2.00000	Seed	1	Major	Other	4	100
4444	0.77815	Seed	1	Major	Other	2	6
4446	0.69897	Invert	1	Major	Other	3	5
4457	1.69897	Invert	1	Major	Other	4	50
4462	1.30103	Invert	1	Major	MOF	4	20
4464	0.77815	Invert	1	Major	WAPET	3	6
4475	0.60206	Invert	1	Major	WAPET	3	4
4487	2.00000	Invert	1	Major	ProdV	4	100
4506	1.25527	Invert	1	Major	MOF	4	18
4513	1.64345	Invert	1	Major	MOF	4	44
4523	0.90309	Invert	1	Major	MOF	2	8
4525	0.90309	Invert	1	Major	MOF	2	8
4535	0.69897	Invert	1	Major	WAPET	3	5
4554	1.00000	Vert	1	Major	LNGP	1	10
4563	0.60206	Vert	1	Major	WAPET	3	4
4566	0.60206	Vert	1	Major	WAPET	3	4
4572	1.32222	Invert	1	Major	MOF	4	21
4573	1.17609	Invert	1	Major	ConstV	4	15
4575	0.84510	Invert	1	Major	MOF	3	7
4578	1.23045	Invert	1	Major	ConstV	4	17
4579	0.60206	Seed	1	Major	WAPET	3	4
4580	0.60206	Seed	1	Major	WAPET	3	4
4591	1.00000	Invert	1	Major	Other	4	10
4592	1.32222	Invert	1	Major	LNGP	4	21
4602	0.60206	Seed	1	Major	WAPET	3	4
4606	1.30103	Invert	1	Major	ConstV	4	20
4626	0.47712	Invert	2	Major	ConstV	3	3
4630	1.30103	Seed	2	Major	MOF	1	20
4633	0.60206	Seed	2	Major	MOF	2	4
4644	0.69897	Seed	2	Major	MOF	2	5
4649	0.95424	Plantm	2	Major	MOF	2	9
4651	0.95424	Seed	2	Major	MOF	2	9
4661	0.60206	Plantm	2	Major	MOF	3	4
4663	0.84510	Seed	2	Major	MOF	2	7
4666	0.84510	Plantm	2	Major	MOF	3	7
4684	0.77815	Plantm	2	Major	MOF	3	6
4687	1.00000	Plantm	2	Major	WAPET	3	10
4697	1.04139	Seed	2	Major	MOF	2	11
4699	1.41497	Plantm	2	Major	MOF	1	26
4707	0.60206	Plantm	2	Major	WAPET	3	4
4711	0.47712	Invert	2	Major	ProdV	3	3
4712	1.14613	Plantm	2	Major	WAPET	3	14
4715	2.39794	Invert	2	Major	Barge	4	250
4718	2.00000	Invert	2	Major	ConstV	4	100
4726	0.60206	Invert	2	Major	Other	3	4
4727	1.32222	Invert	2	Major	ConstV	1	21
4728	0.60206	Invert	2	Major	ProdV	3	4
4733	1.27875	Invert	2	Major	ProdV	1	19
4740	0.47712	Seed	2	Major	WAPET	3	3
4749	0.47712	Invert	2	Major	ConstV	3	3
4750	1.55630	Invert	2	Major	ConstV	4	36
4751	1.20412	Invert	2	Major	ConstV	3	16
4765	0.47712	Seed	2	Major	WAPET	3	3
4784	0.69897	Invert	3	Major	LNGP	3	5
4798	1.07918	Invert	3	Major	ConstV	3	12
4800	0.84510	Plantm	3	Major	MOF	2	7
4808	0.69897	Invert	3	Major	ConstV	3	5
4836	0.77815	Plantm	3	Major	MOF	2	6
4839	1.07918	Seed	3	Major	LNGP	1	12
4872	1.69897	Invert	4	Major	MOF	4	50
4879	0.77815	Invert	4	Major	WAPET	3	6
4881	0.69897	Invert	4	Major	ConstV	3	5
4883	1.04139	Invert	4	Major	MOF	2	11
4884	1.00000	Plantm	4	Major	LNGP	2	10
4889	0.69897	Seed	4	Major	LNGP	2	5
4893	1.50515	Plantm	4	Major	MOF	2	32
4897	1.50515	Seed	4	Major	MOF	2	32
4898	2.45939	Seed	4	Major	LNGP	4	288
4927	1.17609	Seed	4	Major	Barge	2	15
4936	2.47712	Seed	4	Major	MOF	4	300
4937	1.00000	Plantm	4	Major	MOF	2	10
4953	2.00000	Seed	4	Major	MOF	4	100
4976	1.69897	Invert	1	Transition	ConstV	4	50
4979	1.07918	Invert	1	Transition	WAPET	4	12
4980	0.84510	Invert	1	Transition	WAPET	3	7
4982	0.69897	Invert	1	Transition	WAPET	3	5
4983	0.69897	Invert	1	Transition	WAPET	3	5
4996	1.47712	Invert	1	Transition	MOF	4	30
5026	1.30103	Invert	1	Transition	BAirport	4	20
5046	0.84510	Invert	1	Transition	WAPET	3	7
5047	1.25527	Invert	1	Transition	ConstV	4	18
5064	0.69897	Invert	2	Transition	Barge	3	5
5073	0.60206	Invert	2	Transition	MOF	3	4
5079	0.60206	Invert	2	Transition	MOF	3	4
5086	1.07918	Invert	2	Transition	Barge	3	12
5093	1.69897	Invert	2	Transition	Other	4	50
5094	1.69897	Invert	2	Transition	Other	4	50
5099	2.77815	Invert	2	Transition	WAPET	4	600
5107	0.69897	Invert	2	Transition	MOF	3	5
5108	1.20412	Invert	2	Transition	MOF	3	16
5109	1.00000	Invert	2	Transition	MOF	3	10
5110	1.04139	Invert	2	Transition	MOF	3	11
5124	1.17609	Invert	2	Transition	MOF	3	15
5127	0.47712	Invert	2	Transition	LNGP	3	3
5128	1.34242	Invert	2	Transition	Barge	1	22
5132	1.00000	Invert	2	Transition	ProdV	3	10
5150	0.95424	Invert	2	Transition	LNGP	1	9
5154	0.60206	Seed	2	Transition	MOF	2	4
5157	0.60206	Seed	2	Transition	MOF	2	4
5175	0.69897	Seed	3	Transition	MOF	2	5
5178	0.69897	Invert	3	Transition	ConstV	3	5
5181	0.90309	Seed	3	Transition	MOF	2	8
5191	1.00000	Plantm	3	Transition	WAPET	3	10
5192	0.95424	Seed	3	Transition	WAPET	2	9
5210	2.00000	Invert	3	Transition	ConstV	4	100
5218	1.69897	Seed	3	Transition	MOF	2	50
5220	0.77815	Seed	3	Transition	MOF	2	6
5221	0.69897	Seed	3	Transition	MOF	2	5
5225	1.30103	Invert	3	Transition	Barge	4	20
5226	1.30103	Invert	3	Transition	Barge	4	20
5231	0.84510	Invert	3	Transition	Barge	3	7
5253	0.77815	Invert	4	Transition	WAPET	3	6
5264	1.30103	Invert	4	Transition	MOF	2	20
5269	1.55630	Seed	4	Transition	BAirport	2	36
5270	1.55630	Seed	4	Transition	BAirport	2	36
5271	1.55630	Seed	4	Transition	BAirport	2	36
5276	0.90309	Plantm	4	Transition	WAPET	2	8
5281	1.30103	Invert	4	Transition	ConstV	4	20
5292	1.36173	Seed	4	Transition	Other	2	23
5303	1.00000	Plantm	4	Transition	MOF	2	10
5304	0.77815	Seed	4	Transition	MOF	2	6
5306	0.69897	Seed	4	Transition	MOF	2	5
5313	1.14613	Seed	4	Transition	MOF	2	14
5319	0.90309	Invert	4	Transition	Other	2	8
